# Supplementary material for: Microglial gene signature reveals loss of homeostatic microglia associated with neurodegeneration of Alzheimer’s disease
Source: Acta Neuropathol Commun. 2021 Jan 5;9:1. doi: 10.1186/s40478-020-01099-x (PMC7786928; doi:10.1186/s40478-020-01099-x)
Supplement: Supplementary file 1 — Additional file 1: Table S1 Assembled multiple supplementary tables containing data for RNA sequencing and clinical and neuropathological data of human subjects. Table S1a. A list of differentially expressed genes in isolated-microglia from AppNL-G-F/NL-G-F mice. Table S1b. A list of differentially expressed genes in isolated-microglia from rTg4510 mice. Table S1c. A list of differentially expressed genes in isolated-microglia from SOD1G93A mice. Table S1d. Changes in homeostatic microglial markers in each mouse model of neurodegenerative disease. Table S1e. Changes in DAM markers in each mouse model of neurodegenerative disease. Table S1f. Clinical and neuropathological data of human subjects. Table S1g. A list of differentially expressed genes in the precuneus of AD brain. Table S1h. A list of differentially expressed genes enriched in neurons in the precuneus of AD brain. Table S1i. Changes in the genes defined as risk factors for AD in the AD precuneus and microglia isolated from AppNL-G-F/NL-G-F and rTg4510 mice. Table S1j. A list of commonly upregulated genes in the precuneus of AD brain and isolated-microglia from AppNL-G-F/NL-G-F mice and/or rTg4510 mice. Table S1k. A list of commonly downregulated genes in the precuneus of AD brain and isolated-microglia from AppNL-G-F/NL-G-F mice and/or rTg4510 mice. [file 40478_2020_1099_MOESM1_ESM.xlsx]

## Sheet: Table S1a. A list of differenti
Table S1a. A list of differentially expressed genes in isolated-microglia from AppNL-G-F/NL-G-F mice.
Gene_ID	P-value	Q-value	logFC	logCPM	CPM								log TPM	TPM								transcript_ID
					WT_microglia_rep1	WT_microglia_rep2	WT_microglia_rep3	WT_microglia_rep4	APP_microglia_rep1	APP_microglia_rep2	APP_microglia_rep3	APP_microglia_rep4		WT_microglia_rep1	WT_microglia_rep2	WT_microglia_rep3	WT_microglia_rep4	APP_microglia_rep1	APP_microglia_rep2	APP_microglia_rep3	APP_microglia_rep4
Dcstamp	2.6701e-102	3.43192e-99	8.74133	2.67282	0.0324756	0	0	0.080244	12.4266	10.3415	12.9687	15.1192	3.91831	0.035348	0	0	0.092174	12.6094	10.437	12.8401	14.3726	NM_001289506,NM_001289508,NM_001289512,NM_001289513,NM_029422
Trpm1	8.5362e-110	1.22625e-106	7.94505	3.5204	0.0779415	0.209886	0.0435592	0.0432083	22.4775	19.1507	23.8665	25.8826	4.69391	0.035579	0.089604	0.025106	0.019578	14.8779	12.8514	15.7494	16.4906	NM_001039104,NM_018752
Cst7	5.48789e-228	4.46732e-224	7.85763	9.70819	5.05321	8.48638	7.82199	7.36393	1639.07	1570.19	1682.76	1771.05	10.7904	13.8459	19.4799	20.3238	19.4418	3246.5	3154.17	3314.91	3373.11	NM_009977
Baiap2l2	4.61489e-258	5.63501e-254	7.39243	5.24645	0.51961	0.573687	0.38581	0.320976	75.3979	69.95	74.6859	81.8018	6.35406	0.669067	0.623851	0.472912	0.395971	71.0633	66.8653	70.0058	74.1384	NM_177580
Atp6v0d2	1.10258e-128	1.9233e-125	7.37365	2.93233	0.0909318	0.111939	0.0373365	0.123452	14.9674	14.3646	14.24	17.0785	4.09411	0.094226	0.096019	0.036028	0.127298	11.676	11.3654	11.0489	12.8083	NM_025272
Gpnmb	1.33865e-154	2.72425e-151	6.75113	6.89939	2.90332	1.52517	1.86682	2.48139	211.49	186.039	230.574	318.1	8.31334	2.06457	0.907659	1.25643	1.69811	108.75	97.0177	117.915	157.281	NM_053110
Mamdc2	8.20836e-262	2.00456e-257	6.43587	5.21664	0.792405	0.846539	0.746729	1.00614	76.6584	68.3105	75.1816	73.8806	6.20712	0.637651	0.572648	0.569518	0.782007	44.8474	40.5296	43.7461	41.5632	NM_174857
Spp1	4.32786e-186	1.50987e-182	6.36998	7.86528	6.37172	5.22615	4.25013	6.43187	409.096	426.283	413.511	594.198	9.2148	12.0446	8.22921	7.61336	11.7319	561.102	592.883	563.846	783.895	NM_001204201,NM_001204202,NM_001204203,NM_001204233,NM_009263
Dkk2	4.73279e-163	1.05072e-159	6.19182	3.83064	0.415688	0.482737	0.323583	0.314804	25.7244	27.1968	27.8883	31.4241	4.9738	0.302243	0.291166	0.221028	0.219975	13.5593	14.5365	14.6187	15.9241	NM_020265
Lpl	4.09203e-192	2.49829e-188	6.14302	8.73424	12.1719	14.0623	8.58116	12.7218	829.074	841.387	844.172	844.657	9.72222	8.12065	7.86015	5.43087	8.18225	399.889	411.582	404.955	391.75	NM_008509
Lox	3.24509e-187	1.32081e-183	5.95081	5.10462	1.16912	0.783573	1.02675	1.38884	68.2046	67.2827	70.1285	65.211	6.02704	0.643971	0.359548	0.534831	0.736828	27.1997	27.2343	27.8107	25.006	NM_001286181,NM_001286182,NM_010728
Pdcd1	3.65647e-173	1.11618e-169	5.82228	4.80395	0.766425	0.818554	1.01431	1.27156	55.9694	51.6065	54.2414	57.7271	5.85118	1.07277	0.952881	1.34309	1.71446	56.6315	52.9582	54.5845	56.1685	NM_008798
Itgax	2.34057e-136	4.39684e-133	5.75787	8.85774	13.4904	12.9569	17.1934	23.6905	904.162	894.708	904.234	940.897	9.87789	9.05283	7.28696	10.948	15.3334	438.709	440.276	436.356	438.987	NM_021334
Clec7a	1.27118e-172	3.44927e-169	5.56543	8.48381	12.8149	16.7559	11.8045	17.8512	703.613	740.311	707.985	652.783	9.35046	15.9639	17.5068	13.9612	21.5129	634.86	678.26	636.444	566.717	NM_001309637,NM_020008,NR_132130
Cd200r4	3.05317e-79	3.24181e-76	5.38219	3.30187	0.272795	0.580684	0.329805	0.66047	17.8843	19.5858	18.3177	21.2072	4.40649	0.424322	0.768491	0.494297	1.01143	20.5445	22.8147	20.9241	23.4223	NM_207244
Hpse	2.71735e-122	4.42402e-119	5.2511	4.84947	1.0717	1.49718	1.31922	2.0061	50.9736	60.649	49.708	63.3527	5.98533	0.938409	1.09535	1.09363	1.69532	32.2994	38.9747	31.3246	38.6002	NM_152803
AF529169	2.11674e-44	4.74247e-42	5.2349	3.73251	1.22108	0.258859	0.485374	0.77775	25.2954	32.1784	25.2018	20.8457	4.38168	0.775817	0.13677	0.291861	0.476629	11.6383	15.0162	11.5314	9.22328	NM_153509
Cd5	4.66974e-63	3.08216e-60	5.21631	2.72051	0.149388	0.44076	0.373365	0.413565	13.1724	10.3226	13.8722	13.9335	3.80049	0.187611	0.475361	0.461958	0.514648	12.4322	9.87938	13.0212	12.6443	NM_007650
Ch25h	3.26552e-35	3.3228e-33	5.17801	4.09171	0.526105	0.44076	0.63472	2.05548	33.7426	32.1784	31.4383	35.3258	5.14265	1.04545	0.728082	1.19382	3.95454	48.7415	47.1332	45.157	49.0562	NM_009890
Ctse	8.72907e-45	2.08993e-42	5.14545	3.37241	0.201349	0.965474	0.410701	0.697506	19.5342	19.1885	20.5964	21.1988	4.40591	0.251453	1.02931	0.490923	0.855441	17.9913	17.9241	18.8681	18.7732	NM_007799
Egln3	4.69488e-168	1.14654e-164	4.92705	5.30042	2.84487	2.63057	2.37709	2.17893	69.7159	91.5662	69.7847	74.0992	6.21139	2.8695	2.22415	2.27389	2.12004	50.8791	67.7702	50.6508	51.9972	NM_007913
Tnfsf8	1.04477e-43	2.16223e-41	4.82661	3.64471	0.636522	0.342813	0.983193	1.43205	26.5493	27.6067	22.2275	20.2066	4.33675	0.767696	0.346837	1.12698	1.6733	23.2677	24.5367	19.3758	17.0281	NM_009403
Hcar2	1.09926e-64	7.45692e-62	4.76008	5.53092	1.45491	3.09931	4.16924	4.43194	80.6907	91.7239	92.7237	91.5309	6.51619	2.0183	3.60285	5.48319	5.92896	80.9335	93.3081	92.5016	88.2798	NM_030701
Igf1	3.31243e-190	1.61786e-186	4.53786	6.02746	5.15064	5.53398	4.83507	6.01213	116.842	112.855	132.549	138.007	7.1086	2.00905	1.82821	1.78601	2.35166	33.6919	32.7635	37.8802	37.376	NM_001111274,NM_001111275,NM_001111276,NM_010512,NM_184052
Csf1	1.05931e-103	1.43719e-100	4.48774	8.15036	19.5893	18.281	28.998	30.1039	470.107	552.525	550.642	602.658	9.23519	13.3626	11.2652	19.4621	20.6993	241.418	285.295	274.088	293.986	NM_001113529,NM_001113530,NM_007778
Il4i1	1.90739e-14	2.29573e-13	4.46737	5.30635	0.207844	4.49855	4.38703	4.59243	72.4282	66.6458	75.6773	88.0748	6.46066	0.272643	4.97002	5.4928	5.83918	69.0968	64.4833	71.8074	80.7984	NM_010215
Rab7b	4.59992e-77	4.49338e-74	4.30108	4.69974	2.06545	1.59513	2.88113	3.48136	46.9744	49.885	51.0832	49.8732	5.64019	2.20566	1.43113	2.92309	3.58895	36.3613	39.1574	39.3246	37.1169	NM_145509
Ptchd1	1.99767e-120	3.04907e-117	4.17265	5.14322	4.54009	3.79893	2.92469	3.58629	67.2015	69.5654	70.7681	60.2666	5.91329	1.88861	1.32308	1.15377	1.43876	20.2238	21.2335	21.1823	17.439	NM_001093750
Cox6a2	2.62378e-85	3.0512e-82	4.01191	4.35202	2.18886	3.19026	1.82326	2.33325	39.4577	32.9288	39.4338	41.9604	5.39096	8.97062	10.9387	7.08562	9.20994	116.921	98.9638	116.21	119.564	NM_009943
Olfr110	8.57061e-49	2.71822e-46	3.92721	2.74355	1.09768	0.748592	0.920966	0.530845	12.9282	14.579	12.497	10.2	3.3505	2.67087	1.53006	2.12092	1.24231	22.825	26.1015	21.9399	17.3171	NM_146328
Ifi27l2a	1.43407e-50	5.15023e-48	3.89606	4.47107	1.61079	3.57505	2.37709	3.59864	45.6281	51.4867	33.5491	35.5192	5.15053	9.28627	17.2496	13.1115	20.1873	191.81	219.279	140.252	143.398	NM_001281830,NM_029803
Tmem163	7.28581e-53	3.23503e-50	3.82034	2.99415	1.22758	1.16137	0.628497	1.19132	14.5912	15.6825	14.0401	15.1528	3.92152	1.31113	1.03993	0.635848	1.22867	11.3168	12.3384	10.8289	11.3039	NM_028135
H2-Q9	9.21562e-34	7.95246e-32	3.73627	3.46202	1.09118	0.888516	1.53079	2.62954	24.8533	21.5595	16.2548	19.2732	4.26852	1.93424	1.3197	2.57607	4.5012	31.9117	28.0699	20.7496	23.7876	NM_001201460
Olfr111	1.3977e-40	2.26048e-38	3.70262	3.55608	1.89658	0.88152	1.64903	2.27152	23.0648	26.005	22.6752	15.5733	3.961	4.91196	1.91415	4.05375	5.68379	43.2672	49.4703	42.2983	28.0924	NM_001005485
Ccl6	1.51575e-73	1.37097e-70	3.6317	8.77434	51.4219	89.5092	61.1509	59.4238	761.364	752.053	825.551	902.384	9.8176	96.7397	141.112	109.15	107.802	1035.46	1037.29	1116.64	1180.08	NM_009139
Cxcl10	7.19296e-15	8.9394e-14	3.60927	3.87207	0.876842	0.944485	1.7237	5.31462	24.5365	32.0838	20.1646	31.4241	4.9738	2.14779	1.94105	4.00789	12.5811	43.5589	57.7639	35.5993	53.6425	NM_021274
Oas1g	2.83205e-18	4.76975e-17	3.58444	2.65611	0.701474	0.433764	1.12632	1.60488	12.7632	19.1065	8.06745	6.5169	2.70419	0.910588	0.471987	1.41781	2.04112	12.3527	18.6514	7.67882	6.02382	NM_011852,NR_126529
Lgi2	3.92979e-33	3.16731e-31	3.48927	2.49607	1.48738	0.664638	0.616052	0.913548	9.6615	9.99466	10.1623	11.5706	3.5324	2.08147	0.77893	0.814627	1.23492	9.7869	10.2682	10.2376	11.2707	NM_144945
Zbp1	4.99112e-24	1.42226e-22	3.48376	3.722	0.974269	2.14083	2.12196	3.41346	27.6052	35.4574	16.2149	17.541	4.13266	1.68825	4.09695	4.20385	6.95249	40.607	48.4281	25.5659	24.8251	NM_001139519,NM_021394
Ptger4	2.71706e-22	6.4735e-21	3.47643	4.18654	1.4614	1.70007	3.31672	5.51832	26.1996	28.3508	35.3721	43.7011	5.4496	1.19494	1.15423	2.57732	4.35123	15.5525	17.0447	20.8576	24.9366	NM_001136079,NM_008965
St8sia6	1.14692e-24	3.53648e-23	3.36103	5.24109	6.35873	2.14783	9.1661	9.14782	69.3991	74.1497	70.2564	61.8643	5.95103	5.43759	1.53611	7.43568	7.54398	42.902	46.4893	43.1945	36.7761	NM_145838
1810011O10Rik	1.40523e-52	6.02057e-50	3.34124	5.09443	4.23482	5.06524	7.42996	7.80219	52.4915	55.9638	63.4522	76.8237	6.26348	8.59312	8.60445	14.2974	15.2605	77.0175	83.2758	92.5925	108.385	NM_026931
Ttr	0.0104188	0.0330438	3.33901	5.05565	3.3255	4.20471	4.01989	12.3761	0.151786	0.258537	232.245	9.49365	3.24696	7.3551	7.78903	8.43306	26.3967	0.23335	0.410865	369.447	14.5902	NM_013697
Adamts1	1.15344e-45	2.9342e-43	3.32955	8.13165	41.3155	31.0841	69.228	61.3497	421.846	593.822	504.06	520.906	9.02488	22.8471	14.4058	36.3244	32.7169	168.649	240.769	200.422	200.25	NM_009621
Lilrb4a	3.22119e-58	1.78783e-55	3.32482	5.87398	6.75493	13.5866	9.12876	13.0983	95.3479	104.008	114.008	113.184	6.82252	12.1821	20.5396	15.6171	22.7803	124.42	137.641	147.976	142.011	NM_001291894,NM_013532
Ccl4	3.95345e-33	3.17589e-31	3.2625	8.74836	42.3158	60.8249	116.104	105.416	681.294	816.933	768.743	848.694	9.7291	173.196	208.637	450.931	416.098	2015.98	2451.6	2262.37	2414.8	NM_013652
Il1b	3.53441e-23	9.21172e-22	3.25503	6.32666	6.22883	18.4489	15.6938	20.4993	91.9954	228.698	119.988	140.471	7.13413	12.6777	31.4644	30.3104	40.2424	135.385	341.343	175.625	198.788	NM_008361
Myo1e	1.65165e-88	2.01675e-85	3.22489	6.97338	25.3115	18.0432	27.2058	26.5546	217.786	214.863	243.079	232.372	7.86029	13.829	8.25966	14.1037	13.9921	86.0274	86.076	95.497	88.2633	NM_181072
Ifi204	2.65461e-28	1.25636e-26	3.21691	5.49075	5.15064	7.69581	8.25758	13.8143	74.9558	125.662	56.784	67.3133	6.07282	6.06032	7.59065	9.22132	15.6765	63.7813	108.447	48.0551	55.0783	NM_008329
Serpine1	6.83562e-15	8.51697e-14	3.21673	7.3644	15.5039	11.2079	48.5561	52.745	207.597	233.888	329.63	419.074	8.71106	13.8555	8.39258	41.1843	45.4672	134.157	153.291	211.865	260.418	NM_008871
Gm15880	6.71659e-58	3.64502e-55	3.20246	3.0617	1.70172	1.51118	1.63658	1.68512	14.1425	14.415	15.1435	16.4983	4.04424	1.58851	1.18582	1.45182	1.52182	9.57445	9.89945	10.1937	10.739	NR_040343
Ifit2	6.64093e-23	1.69112e-21	3.16377	5.34446	6.98226	5.79984	8.35714	11.4749	60.1072	133.159	39.09	59.9639	5.90602	4.77295	3.32228	5.42077	7.56913	29.7248	66.7863	19.2262	28.5118	NM_008332
Gpr65	6.73683e-33	5.27308e-31	3.13628	5.32269	5.08568	5.3311	9.75104	12.5119	60.4899	65.8197	77.8921	83.2313	6.37905	6.39712	5.61985	11.6361	15.1818	55.0199	60.7178	70.4638	72.7977	NM_008152
Plaur	5.48339e-51	2.02894e-48	3.09917	5.90308	8.1319	14.5451	13.4971	13.8452	89.415	89.4727	110.77	139.008	7.11902	15.7343	23.5826	24.7765	25.8278	125.088	126.937	154.111	186.991	NM_011113
Oasl2	5.4693e-32	3.97517e-30	3.09131	5.40793	6.11841	9.179	8.58739	11.7712	72.7186	119.217	47.5412	64.429	6.00964	5.26632	6.62319	7.01527	9.77536	45.2851	75.294	29.4445	38.579	NM_011854
Fam71a	2.28439e-61	1.39468e-58	3.06317	4.56229	4.12441	4.30266	6.42809	5.32697	40.639	46.2088	44.2311	37.6719	5.23542	4.98712	4.35733	7.37293	6.20655	35.5216	40.9644	38.4508	31.6609	NM_001109759
Cd274	1.81697e-51	6.93316e-49	3.04384	5.66195	8.61903	7.83573	12.9184	14.4131	90.7877	99.5241	93.2434	77.631	6.27856	6.39933	4.87437	9.1006	10.3199	48.736	54.1829	49.7801	40.0705	NM_021893
Capg	3.22287e-69	2.45955e-66	3.02543	6.47645	14.601	25.2422	17.3926	20.6783	157.415	149.296	161.429	166.236	7.37709	29.7119	42.5561	33.6925	40.446	234.13	220.987	234.171	234.926	NM_001042534,NM_001271395,NM_001271415,NM_007599
Cd83	1.61648e-70	1.31587e-67	3.0233	8.38867	62.7559	74.3695	77.6474	78.8799	484.771	651.816	562.827	688.092	9.42646	79.2018	78.664	93.0032	96.0197	442.34	603.255	510.785	603.795	NM_001289915,NM_009856
Cdk1	3.64552e-29	1.8942e-27	3.01658	2.96129	1.09768	2.68654	1.7237	1.33946	13.1064	14.5033	14.0321	13.7486	3.78121	1.03244	2.12385	1.54432	1.21634	8.94612	10.0429	9.52657	9.02259	NM_007659
Oas1a	1.51136e-38	2.03916e-36	3.01162	4.8383	4.18286	6.73733	7.04414	7.27134	51.4818	68.897	34.7804	48.3764	5.59623	5.98386	8.07666	9.55609	10.029	53.2492	72.2774	35.7802	48.1139	NM_145211
Kcnj2	7.52064e-69	5.5655e-66	3.01018	6.70243	24.4996	16.9238	25.1834	25.3695	191.771	218.76	174.39	156.17	7.28697	12.1495	7.0314	11.8486	12.1316	68.7447	79.5309	62.1731	53.8315	NM_008425
Atf3	6.82145e-18	1.10836e-16	3.00661	9.04981	60.1838	54.5703	193.758	160.655	743.229	1025.21	949.081	1053.12	10.0405	82.2826	62.5223	251.349	211.815	734.566	1027.63	932.911	1000.85	NM_007498
Ccl3	3.88882e-31	2.57368e-29	2.98452	9.2721	80.7344	102.137	191.797	180.154	963.629	1153.33	1087.24	1187.09	10.2132	276.105	292.701	622.318	594.112	2382.2	2891.57	2673.16	2821.85	NM_011337
Lgals3bp	3.23872e-56	1.61414e-53	2.98128	9.46175	122.959	157.309	170.677	183.092	1366.26	1375.13	1128.76	1136.8	10.1508	153.227	164.27	201.8	220.019	1230.75	1256.31	1011.28	984.695	NM_011150
H2-Q6	5.14963e-18	8.43454e-17	2.95284	4.29114	2.18236	2.52562	5.25822	7.93181	41.8599	39.6444	28.7438	28.3885	4.82723	5.99981	5.8255	13.7298	21.0496	83.3299	80.0409	56.8969	54.3387	NM_207648
Gadd45b	1.50472e-39	2.20041e-37	2.90285	5.02185	4.98176	8.2625	8.74295	8.65401	43.8331	65.7693	47.9969	71.6018	6.16192	10.6182	14.7691	17.6964	17.799	67.6165	102.89	73.6289	106.199	NM_008655
Axl	7.99685e-45	1.93358e-42	2.90188	8.26857	57.2935	75.5938	85.6187	72.6147	684.732	441.001	648.89	401.239	8.64832	30.6197	34.0164	43.5113	37.2597	265.118	173.246	250.212	149.24	NM_001190974,NM_001190975,NM_009465
Asb10	1.37864e-71	1.16095e-68	2.87078	4.65146	5.84561	6.9752	5.63158	5.72202	42.9092	41.429	46.046	46.434	5.53711	6.81104	6.80791	6.22456	6.42733	36.1478	35.395	38.5797	37.6117	NM_080444
Milr1	5.75096e-50	1.95061e-47	2.86627	4.81792	6.1314	9.59177	5.3889	6.09855	51.1254	47.7978	49.4121	50.033	5.64481	10.5769	14.6878	9.13471	10.5317	64.3082	60.9555	62.3691	60.2844	NM_001033435,NM_001271372,NM_001271373,NM_001271374,NM_001271375,NR_073165
Ank	4.57757e-72	3.99246e-69	2.86237	8.93828	130.234	109.672	111.107	123.397	824.784	856.142	915.132	853.932	9.73798	100.644	71.0216	81.4631	91.9545	460.75	485.045	508.438	458.701	NM_020332
Cd72	1.43983e-35	1.5091e-33	2.85846	4.13543	2.83837	3.98783	3.7772	6.41952	30.2714	30.7218	31.0385	31.4745	4.97611	5.24166	6.10853	6.54152	11.3826	40.3097	41.2891	40.9815	40.2091	NM_001110320,NM_001110321,NM_001110322,NM_007654
Nfkbiz	1.03182e-13	1.17037e-12	2.8433	8.21827	34.7359	29.5729	109.396	117.662	347.398	593.424	491.875	658.392	9.3628	25.9546	18.4635	77.4057	84.6616	187.292	324.149	263.273	341.125	NM_001159394,NM_001159395,NM_030612
Usp18	2.45061e-23	6.56209e-22	2.8374	4.39936	3.65676	5.57596	5.43868	6.03682	30.2978	63.9406	22.2115	31.567	4.98035	5.57625	7.12514	7.86496	8.87957	33.4097	71.5073	24.3603	33.4674	NM_011909
Mnda	1.16117e-15	1.56236e-14	2.82322	3.34847	1.52635	1.96593	2.22152	4.35787	16.4919	30.1416	11.0977	13.5804	3.76345	2.29082	2.48543	3.17208	6.33364	18.0093	33.3796	12.0532	14.2531	NM_001033450,NM_001301745
Nlrc5	1.68838e-20	3.38244e-19	2.82239	5.19052	5.8651	4.93931	10.0062	15.3575	78.2159	69.1618	64.7395	43.7683	5.45182	2.28126	1.61005	3.69104	5.75893	21.993	19.7231	18.1043	11.8328	NM_001033207
Il3ra	2.54438e-41	4.34519e-39	2.79906	4.05141	2.72795	4.9533	4.28747	4.68502	30.8521	24.6556	29.7752	30.642	4.93744	5.28692	8.03631	7.87408	8.75538	43.2194	35.0243	41.4823	41.2734	NM_008369
Plekhh2	2.34839e-52	9.55836e-50	2.7852	4.95057	9.26855	5.51999	8.96697	7.56763	51.6996	57.3574	54.8731	52.0511	5.70186	3.63434	1.81453	3.33657	2.86312	14.6623	16.497	15.4762	14.1949	NM_177606
Cd52	1.61734e-44	3.6913e-42	2.77608	7.26676	26.9223	54.8641	33.4535	41.696	266.859	243.763	298.176	266.175	8.05623	144.582	246.919	170.47	215.955	1036.1	959.859	1151.38	993.747	NM_013706
Bcl2a1d	1.30273e-39	1.9165e-37	2.77198	4.32577	3.30602	5.86281	5.25199	6.05534	29.5784	38.1247	32.7255	39.4546	5.30212	11.221	16.667	16.9126	19.8115	72.562	94.8504	79.8399	93.0644	NM_007536
Mx1	2.21405e-16	3.15457e-15	2.75318	4.31616	4.05945	4.23969	5.05909	7.20962	26.2523	65.3279	17.4941	29.6162	4.88831	3.94292	3.48106	4.68927	6.81401	18.4877	46.7465	12.2688	20.0466	NM_010846,NR_003520
Sulf2	9.86761e-79	1.00407e-75	2.7517	6.1876	18.3098	15.0348	20.9333	21.0857	126.319	122.95	128.104	130.296	7.02565	12.8486	8.81044	14.0727	14.2861	64.0941	63.4288	64.7556	63.5799	NM_001252578,NM_001252579,NM_028072
AI607873	2.24548e-23	6.03266e-22	2.7397	4.7925	5.91057	4.14174	8.94208	9.85767	43.259	71.5895	36.0197	41.8931	5.38864	4.58397	2.69102	6.57652	7.37059	24.2543	40.7078	20.0862	22.583	NM_001204910
H2-Q5	2.27609e-15	2.97243e-14	2.73707	2.72242	0.818386	1.14737	1.83571	3.06779	12.9612	13.961	9.64256	9.27502	3.21335	1.87098	2.19553	3.97796	6.75946	21.4281	23.4054	15.8587	14.7406	NR_051981
St14	2.83149e-46	7.51606e-44	2.69557	6.54449	17.6278	20.24	32.1031	29.8693	157.752	148.615	167.394	173.089	7.43537	11.8519	11.4065	20.4826	19.37	76.6922	73.275	80.9384	80.9156	NM_011176
Hif1a	3.44958e-54	1.58947e-51	2.66199	8.39907	90.8928	67.7581	107.66	102.151	578.469	599.062	585.374	569.173	9.15272	51.5761	32.22	57.9621	55.898	237.289	249.22	238.814	224.502	NM_010431
Cxcr4	6.49284e-21	1.35291e-19	2.64232	4.55043	2.91631	10.0185	5.21466	7.72195	38.3688	39.8147	41.7205	41.6157	5.37905	4.33591	12.4975	7.36759	11.0877	41.3025	43.4671	44.6664	43.0753	NM_009911
Cd300lf	6.02933e-14	6.97169e-13	2.63709	3.63103	1.27954	6.13566	2.4891	3.81468	18.1879	18.2868	23.075	25.7901	4.68875	1.83046	7.43036	3.37854	5.31029	18.8823	19.2713	23.9142	25.8612	NM_001169153,NM_145634
Top2a	1.60304e-37	1.98719e-35	2.62274	3.8554	3.17612	4.81338	3.24205	4.93192	26.6021	25.5447	26.2492	21.1568	4.40305	1.64189	2.08615	1.5915	2.46031	9.95693	9.69591	9.77262	7.61544	NM_011623
Adssl1	9.56595e-65	6.67457e-62	2.61326	5.69887	12.1069	17.6724	14.5674	14.018	84.5513	82.5301	93.4353	96.6015	6.59397	18.2621	22.333	20.8462	20.3869	92.1912	91.2688	101.323	101.284	NM_001145875,NM_175417
Cxcl2	4.13636e-13	4.46569e-12	2.57791	3.22643	0.811891	3.05733	3.34784	3.51222	12.2749	14.7871	15.0555	21.9725	4.45762	2.01721	6.389	7.91311	8.44531	22.1281	27.0355	26.9882	38.096	NM_009140
Fam20c	1.56384e-75	1.46886e-72	2.5671	5.90398	16.6275	16.6229	17.0877	18.808	98.5552	89.334	110.514	111.418	6.79984	14.9657	12.5374	14.5907	16.3243	64.136	58.9602	71.5256	69.7175	NM_026585
Ccrl2	1.18165e-39	1.75958e-37	2.56009	7.00898	26.052	30.6153	47.7222	44.9799	217.304	250.207	191.804	221.633	7.79203	36.1999	35.8968	62.5682	60.6616	223.763	261.116	195.89	219.466	NM_001302376,NM_001302377,NM_017466
Tcap	7.03834e-19	1.25188e-17	2.54943	2.27058	1.16912	1.78403	1.08276	1.58636	5.79426	6.59585	8.83502	11.7052	3.54908	3.31836	4.25882	2.92168	4.35782	11.9317	13.7697	18.1009	23.1843	NM_011540
Maff	4.21368e-24	1.20919e-22	2.53974	3.9824	4.00749	3.06433	5.71248	5.75288	16.8878	28.3003	30.5987	32.0631	5.00284	5.52933	3.53164	7.50698	7.66876	16.9904	28.8119	30.5672	30.878	NM_001304830,NM_001304831,NM_001304832,NM_010755
Olfm4	5.95953e-17	8.95065e-16	2.44506	2.55439	0.974269	2.91041	1.79215	1.60488	10.229	8.21013	10.2342	10.9736	3.45597	1.60105	4.01713	2.79177	2.54014	12.1753	9.91286	12.1206	12.5587	NM_001030294
Mir5107	1.13508e-07	7.72784e-07	2.43979	-0.748254	0.136398	0.118935	0.155569	0.314804	1.15489	0.617966	1.19133	1.00066	0.000950793	4.0774	3.01488	4.37684	9.25314	25.6037	13.8959	26.1425	21.2624	NR_039567
Phlda1	1.69537e-29	9.07952e-28	2.41696	4.23781	6.16388	7.00318	5.18354	5.44425	21.6394	33.3828	29.8392	42.2211	5.39989	8.5191	8.11494	6.7995	7.26105	21.6353	33.8536	29.6761	40.5952	NM_009344
Ube2c	4.33665e-09	3.37493e-08	2.40433	1.41342	0.292281	1.6581	0.609829	0.814786	4.2566	4.75456	4.48547	4.36422	2.12572	0.843922	4.03159	1.67404	2.27432	8.92885	10.1062	9.34716	8.79765	NM_026785
Ly9	2.98038e-44	6.44105e-42	2.4033	6.42843	18.9008	27.1592	33.4161	30.0483	141.643	136.344	161.149	140.303	7.1324	20.4089	24.6847	34.3992	31.4237	110.893	108.278	125.412	105.589	NM_001277968,NM_008534,NR_102726
Gm4070	0.000102448	0.000488364	2.39325	7.50167	67.0622	1.89597	82.0842	80.7872	312.956	354.133	310.297	240.528	7.91006	20.344	0.484548	23.6408	23.6194	68.6167	78.523	67.5349	50.6263	NR_036689
Tlr2	1.8434e-52	7.63013e-50	2.38725	8.0296	68.9133	81.4986	95.1457	89.8857	390.525	446.922	438.361	479.139	8.9043	65.2107	64.6245	85.4235	82.0198	267.14	310.049	298.228	315.16	NM_011905
Tnfaip3	8.26206e-15	1.02316e-13	2.37003	7.43147	60.3657	21.5413	91.6921	50.2204	227.065	315.049	276.812	338.156	8.40154	37.1804	11.1292	53.5312	29.8217	101.09	142.273	122.461	144.728	NM_001166402,NM_009397
Gem	1.15397e-27	5.09606e-26	2.35852	5.38381	9.93105	11.005	16.9508	16.5982	48.1821	77.7314	68.2015	85.3588	6.41547	11.8822	11.0362	19.2514	19.1587	41.6905	68.2093	58.6918	71.0207	NM_010276
Fgr	5.08842e-16	7.04846e-15	2.35132	4.5352	3.39695	12.5512	5.88049	8.55525	38.2632	37.6266	38.3384	40.8084	5.35079	2.74215	8.50029	4.50765	6.66631	22.3588	22.2979	22.2811	22.9277	NM_010208
Nexn	3.96855e-31	2.61411e-29	2.35095	2.95466	2.29278	2.5746	2.88735	2.39498	11.6809	13.4565	12.2651	14.396	3.8476	2.41459	2.26898	2.88339	2.42794	8.89228	10.3939	9.28743	10.5397	NM_199465
Cd74	5.7799e-21	1.21368e-19	2.34136	8.93507	102.688	155.315	127.156	260.157	971.944	690.218	776.586	831.615	9.69977	218.573	278.273	255.672	532.191	1472.95	1067.74	1172.77	1214.41	NM_001042605,NM_010545
Egr2	4.59663e-11	4.21375e-10	2.33077	6.56109	12.607	15.4756	49.5953	47.56	129.513	196.576	142.328	161.661	7.33683	11.4831	11.8138	42.8761	41.7891	85.3054	131.314	93.2337	102.389	NM_001289925,NM_001289927,NM_018781
Nceh1	6.87668e-70	5.41727e-67	2.32088	6.02979	24.0255	21.6182	19.695	21.814	106.785	106.7	113.136	108.836	6.76602	14.7703	11.1384	11.4891	12.9334	47.4593	48.0947	50.0082	46.5147	NM_178772
Mir6910	1.89374e-06	1.13351e-05	2.31294	-0.909436	0.116912	0.0839543	0.280023	0.216042	0.600544	0.901727	0.743581	1.24452	0.315586	4.61216	2.7935	10.647	8.33311	17.7418	27.0583	21.8519	35.2289	NR_105875
Pyhin1	1.68849e-15	2.24101e-14	2.30016	4.54692	6.19635	7.42296	7.3864	10.5367	37.0357	67.0241	21.7877	29.5068	4.88298	4.78597	4.80382	5.41326	7.84694	20.6833	37.9615	12.0978	15.8418	NM_175026
Siglecf	9.88121e-60	5.74545e-57	2.29909	5.99894	18.5306	20.6737	25.4884	21.6906	111.437	103.963	103.006	106.759	6.73822	19.9442	18.8301	26.0794	22.6172	87.1316	82.6354	80.1141	80.2409	NM_001271019,NM_145581
Tmem154	2.9895e-19	5.4564e-18	2.26632	3.5427	2.2603	6.11467	3.55941	4.09862	19.5804	17.8643	19.3811	20.2991	4.34334	1.82679	4.14049	2.73005	3.19339	11.441	10.5838	11.261	11.406	NM_177260
Tnf	2.30415e-09	1.8449e-08	2.26405	7.24518	20.4791	23.6051	81.1446	83.8859	180.592	276.155	225.329	322.423	8.33281	33.4623	32.3281	125.83	132.91	214.197	332.049	265.804	367.489	NM_001278601,NM_013693
Plau	9.97823e-58	5.29736e-55	2.25528	7.23058	44.9788	49.9318	59.8503	53.2944	248.572	259.924	236.818	248.021	7.95432	51.8603	48.2439	65.4764	59.2542	207.19	219.723	196.316	198.785	NM_008873
Pkib	1.98261e-38	2.66029e-36	2.24151	4.26272	6.48214	5.44303	7.16238	7.69726	30.7333	30.5452	34.3246	31.1045	4.95905	3.25012	2.20761	3.40597	3.72017	10.9209	11.2089	12.3644	10.8428	NM_001039050,NM_001039051,NM_001039052,NM_001039053,NM_001190402,NM_008863
Fgl2	2.84281e-18	4.78457e-17	2.23752	5.45399	10.009	12.1244	13.1735	26.0238	80.0835	89.0502	57.2717	62.8481	5.9738	7.17429	7.28094	8.95893	17.9848	41.4945	46.7943	29.5112	31.3136	NM_008013
Phf11b	6.10341e-29	3.08595e-27	2.22693	4.49403	5.96253	9.27694	7.99622	8.48118	37.6429	47.8924	28.4719	34.4597	5.10684	13.8428	18.0564	17.6157	18.9865	63.2082	81.5554	47.5492	55.6314	NM_001164327
Gm4951	1.03782e-11	1.00058e-10	2.22631	2.74697	1.8641	1.2873	2.88113	3.40111	13.4297	15.3735	8.64313	6.71871	2.74818	1.8996	1.09604	2.78344	3.34084	9.90156	11.4955	6.33971	4.75893	NM_001013762,NM_001167907
Gcnt2	2.35417e-44	5.22648e-42	2.21487	6.61163	29.8581	27.481	40.0745	41.2146	150.578	157.008	166.25	169.793	7.40763	19.6999	15.1421	25.2404	26.3976	72.9162	77.1857	80.2153	79.22	NM_028087
Arrdc4	1.0137e-56	5.15743e-54	2.21324	5.74975	17.6992	20.233	20.5102	17.9068	84.8483	100.476	84.3524	84.3581	6.39845	16.5056	16.0185	15.8736	12.7481	48.1544	52.6273	43.7168	46.3769	NM_001042592,NM_025549
Bcl2a1b	3.98267e-47	1.14424e-44	2.21116	7.23331	43.8031	64.3649	54.1441	51.4673	219.476	267.687	238.585	264.14	8.04516	154.892	190.72	181.655	175.486	561.034	693.966	606.557	649.246	NM_007534
Rftn1	1.07371e-42	2.11461e-40	2.1995	4.87629	8.46965	10.5223	11.3938	11.6045	47.509	45.2566	48.2768	51.8577	5.69649	8.16365	8.49773	10.4209	10.7873	33.1117	31.9896	33.4653	34.752	NM_181397
Gm14023	8.2804e-11	7.43987e-10	2.19304	3.98305	4.95578	2.14083	7.90911	7.67256	21.4876	39.8462	21.348	21.0475	4.39558	7.51065	2.72079	11.3754	11.2206	23.5576	44.312	23.2733	22.1855	NR_040371
Treml2	1.09727e-44	2.60159e-42	2.18201	5.13095	10.6065	13.7545	13.6154	12.6292	58.9325	64.2811	52.7063	53.7161	5.74728	6.35435	6.90337	7.74008	7.29549	25.5252	28.2341	22.7009	22.37	NM_001033405
Ifit3	1.00302e-11	9.69704e-11	2.17946	5.43766	11.4964	16.2032	13.9887	20.9931	53.6596	136.848	36.1316	57.2983	5.84042	15.5442	18.3573	17.939	27.3668	52.4486	135.659	35.1243	53.8517	NM_010501
Tnfsf9	5.70981e-17	8.58616e-16	2.1789	1.82872	1.0652	1.29429	1.41879	1.34563	4.93634	6.86069	4.55743	6.86166	2.77856	2.33291	2.37651	2.94746	2.8435	7.83133	11.0383	7.18473	10.4667	NM_009404
Cytip	4.17406e-18	6.90147e-17	2.17731	4.03394	3.11117	8.23451	5.98006	6.38866	22.3059	24.1637	29.3674	31.4325	4.97418	1.46446	3.24838	2.67031	2.90219	7.59429	8.34318	9.94529	10.2924	NM_139200
Ctsl	6.96023e-33	5.41324e-31	2.17199	10.4996	432.887	588.253	569.748	512.506	2302.72	2356.97	2303.31	2515.82	11.2968	593.377	675.695	740.976	677.433	2281.66	2368.53	2269.82	2397.01	NM_009984
Gpr84	4.76275e-29	2.44351e-27	2.17177	7.09064	34.1709	41.3335	61.2505	61.2694	186.749	232.532	214.319	258.7	8.01514	59.5218	60.3286	101.229	102.907	235.147	296.943	268.394	313.222	NM_030720
Gm11545	5.46351e-30	3.10289e-28	2.16711	4.19798	5.5988	6.27558	8.58739	6.25904	32.8715	33.8179	28.1042	25.2267	4.65688	5.61156	5.27016	8.17213	6.05338	23.8366	24.872	20.2689	17.5913	NR_040590
Otud1	1.01553e-61	6.35906e-59	2.16068	6.57277	33.4369	33.4628	37.772	34.4988	147.087	166.548	150.203	158.449	7.30787	35.715	29.9533	38.2851	35.5339	113.583	130.437	115.36	117.652	NM_027715
Mrgpre	2.55678e-36	2.94524e-34	2.16017	3.99844	5.56632	5.09322	6.90102	5.79609	26.5625	24.0502	27.4565	26.3619	4.72038	3.99418	3.06186	4.69947	4.01416	13.7926	12.6632	14.1785	13.16	NM_175534
Haao	7.702e-24	2.14961e-22	2.15612	3.31435	2.47464	4.2257	3.44118	4.42577	15.5349	15.4618	16.9504	16.9944	4.08699	5.45055	7.80867	7.19582	9.40715	24.7842	25.0151	26.8912	26.0609	NM_025325
Slc16a3	1.08234e-48	3.34579e-46	2.15605	6.17852	20.4467	29.0132	30.0807	26.6287	116.433	116.272	122.627	117.868	6.88102	22.2142	26.4209	31.0306	27.9148	91.6541	92.8126	96.0098	89.2275	NM_001038653,NM_001038654,NM_030696
Card11	4.09702e-24	1.1771e-22	2.15123	3.45249	3.83212	4.67345	4.56127	3.01224	16.7624	14.1502	18.6855	21.8379	4.44876	2.51521	2.57	2.83968	1.90759	7.95827	6.81575	8.8237	9.97011	NM_175362
Cd180	1.14276e-45	2.9342e-43	2.14998	8.00116	93.0752	76.6502	102.881	104.268	431.382	420.179	430.757	390.375	8.60872	108.11	74.6056	113.377	116.782	362.197	357.793	359.702	315.168	NM_008533
Ptgs2	4.79246e-16	6.65737e-15	2.14875	3.34236	2.68249	3.52608	3.08648	5.61708	13.1592	23.2179	13.3845	16.3805	4.03391	1.74531	1.92396	1.90859	3.52905	6.19723	11.0929	6.27079	7.41809	NM_011198
Gm21975	2.87256e-11	2.67854e-10	2.12935	4.82993	3.91007	18.5679	10.056	9.7836	40.1572	54.0279	47.941	43.0115	5.42665	2.66424	10.6015	6.50247	6.42689	19.7842	26.995	23.49	20.3761	NM_146023
Fam46c	1.00539e-24	3.12376e-23	2.12163	7.03713	48.6485	27.2292	60.5411	59.8806	214.605	217.203	218.125	204.387	7.67516	64.7784	30.3768	76.4779	76.8817	206.563	212.026	208.803	189.166	NM_001142952
Arhgap24	1.04316e-38	1.42319e-36	2.11977	4.66269	7.95004	8.71725	11.2445	9.96878	40.3222	40.0228	43.3675	40.9598	5.35614	6.41789	5.89831	8.61014	7.75917	23.5346	23.6887	25.4598	23.108	NM_001286468,NM_029270,NM_146161
Masp1	3.67372e-21	7.84917e-20	2.11118	3.36138	4.15688	2.35772	4.23147	4.68502	17.033	17.1391	17.742	14.7913	3.88667	4.07988	1.936	3.93566	4.43359	12.0863	12.3331	12.5196	10.0929	NM_008555
Cd9	6.49323e-34	5.704e-32	2.09957	10.2395	405.88	521.041	464.534	438.213	1916.63	1912.48	1977.65	2034.88	10.9907	919.941	989.618	998.961	957.776	3140.21	3177.83	3222.55	3205.81	NM_007657
Rtp4	9.96557e-15	1.22419e-13	2.09766	4.29718	5.02073	10.1165	7.48596	7.14789	32.1588	49.5193	19.485	26.2442	4.71393	8.62349	14.5595	12.1896	11.8305	39.9191	62.3452	24.0542	31.3298	NM_023386
Irf7	2.68462e-14	3.18721e-13	2.0938	4.81161	7.38496	11.089	10.7405	13.4069	41.9919	75.1018	25.4816	39.3621	5.29873	10.9494	13.8444	15.2305	19.2135	45.1217	81.8224	27.2478	40.6359	NM_001252600,NM_001252601,NM_016850
Oas2	9.94727e-14	1.13145e-12	2.09058	3.58538	3.58531	3.88288	5.14621	5.62326	21.646	30.2362	11.0178	14.7828	3.88585	2.50625	2.27177	3.41358	3.78735	10.9381	15.4984	5.5357	7.1835	NM_145227
Osm	3.30581e-19	6.01574e-18	2.08402	6.22469	15.2181	25.0603	39.8816	33.9988	97.7567	125.346	122.779	138.175	7.11035	21.5573	29.7493	53.6034	46.4453	100.108	130.187	125.048	136.066	NM_001013365
Dpp7	5.21299e-50	1.79305e-47	2.07676	6.41336	28.2278	35.4917	34.7291	32.1964	140.89	119.993	145.622	144.65	7.17642	46.0713	48.5458	53.7861	50.682	166.253	143.602	170.902	164.133	NM_031843
Glipr1	8.09166e-19	1.42986e-17	2.07236	4.23825	4.78041	11.3828	6.47788	6.35162	29.519	28.5715	30.6147	33.2152	5.05377	11.9416	23.837	15.3515	15.2938	53.3226	52.3396	55.0019	57.7013	NM_028608
Ctsd	4.2007e-18	6.93612e-17	2.07131	14.1889	5766.45	7848.29	7891.55	7210.92	29625	27313.4	30702.4	33048.7	15.0123	7973.12	9093.43	10352.5	9614.39	29609.5	27686.1	30519.4	31761.9	NM_009983
Rsad2	6.12903e-10	5.14177e-09	2.06829	3.64592	4.05945	3.91087	5.14621	6.14176	14.7826	39.8084	10.8019	15.3799	3.94297	2.895	2.33578	3.48377	4.22516	7.62601	20.8296	5.54056	7.6267	NM_021384
Glb1	2.36645e-49	7.80776e-47	2.06301	7.28858	52.3247	60.0763	67.8777	61.2262	247.12	232.904	263.699	265.452	8.05231	59.0122	56.7636	72.6099	66.5679	201.424	192.539	213.783	208.067	NM_009752,NR_108101,NR_108102
H2-D1	3.29121e-24	9.70708e-23	2.06046	10.1813	308.967	459.013	452.512	575.763	2023.85	1921.35	1754.2	1793.13	10.8083	480.843	598.619	668.17	864.065	2276.79	2192.13	1962.71	1939.72	NM_010380
Thbs1	1.16822e-19	2.20301e-18	2.05479	5.27275	9.05421	11.8585	20.143	18.9191	57.1045	75.1775	57.3996	59.535	5.89567	4.21397	4.62504	8.89905	8.49283	19.2194	25.663	19.2154	19.2681	NM_011580
Lyz2	5.47462e-19	9.80173e-18	2.04955	9.94205	233.019	550.915	338.038	409.115	1553.34	1492.28	1649.61	1643.1	10.6822	595.593	1180.01	819.781	1008.37	2870.03	2796.31	3031.32	2919.21	NM_017372
Bcl2a1a	4.03259e-26	1.47425e-24	2.04832	4.77348	6.77442	12.3273	11.5619	11.9193	40.0055	47.7663	41.9443	46.4255	5.53685	22.9746	35.0512	37.2146	38.9982	98.1445	118.843	102.35	109.525	NM_009742
Scimp	5.79074e-12	5.68848e-11	2.04657	1.82816	0.863852	1.53916	1.18232	1.93203	5.28611	7.57324	4.53344	5.40692	2.43481	2.20226	3.2946	2.87056	4.76905	9.77681	14.2145	8.3348	9.61785	NM_001045526
Isg15	3.6726e-13	3.98615e-12	2.03765	3.76462	3.61779	6.15665	4.9533	6.54915	19.191	35.7222	13.0327	19.4077	4.27856	12.9132	18.4282	16.7805	22.5563	49.5593	93.575	33.4753	48.194	NM_015783
Tgtp2	1.13598e-14	1.38987e-13	2.03487	3.63472	3.96852	3.60304	5.07776	6.82074	27.7834	19.6677	20.2766	12.0752	3.59397	3.80456	2.8957	4.62083	6.30988	19.2664	13.8316	13.9818	8.05232	NM_001145164
Fosb	2.40767e-33	1.97972e-31	2.03356	8.47794	141.587	123.602	166.888	127.835	531.646	705.295	545.964	509.453	8.99281	101.305	74.108	113.291	88.2004	274.97	369.954	280.838	253.364	NM_008036
Lyz1	2.65989e-12	2.68751e-11	2.0313	2.64198	1.36398	3.69399	1.72992	3.01224	11.4103	9.63523	9.65855	9.3507	3.22507	2.90029	6.60948	3.50457	6.19578	17.607	15.0781	14.8242	13.8707	NM_013590
Cybb	3.77118e-20	7.36179e-19	2.02993	6.18152	16.03	35.9674	23.6402	38.5603	127.665	118.7	111.713	108.29	6.75875	9.11679	17.1403	12.7563	21.1467	52.4895	49.4939	45.6793	42.8102	NM_007807
Ctsb	1.6858e-22	4.09233e-21	2.00173	12.5129	2012.79	2410.41	2565.62	2353.64	9324.45	9207.12	9375.77	9507.31	13.2148	1146.54	1150.57	1386.59	1292.83	3839.43	3844.87	3839.56	3764.28	NM_007798
Rgs1	7.33308e-38	9.37597e-36	2.00158	7.55105	64.1394	67.3663	86.4899	81.781	340.997	252.338	305.372	301.753	8.23723	130.29	114.672	166.692	160.186	500.72	375.787	445.959	426.062	NM_015811
Pmaip1	3.6569e-24	1.06697e-22	1.99781	4.6441	8.58006	7.45794	11.593	12.4008	33.0761	47.1546	36.5954	43.0956	5.42947	8.73337	6.36186	11.1959	12.1696	24.3352	35.1883	26.777	30.4932	NM_021451
Gla	5.58709e-33	4.40137e-31	1.99612	3.93201	5.75468	6.82128	6.16674	5.71584	22.4115	24.3845	24.4342	26.3451	4.71946	5.12779	5.09348	5.21175	4.91068	14.4327	15.9267	15.6487	16.313	NM_013463
H2-Q1	2.63106e-23	6.98838e-22	1.98722	3.86705	3.98801	6.75832	5.62536	7.1232	24.7873	24.1259	22.0835	22.1575	4.46972	5.32177	7.55758	7.12394	9.16798	23.9158	23.6048	21.1889	20.5567	NM_010390
Adamts16	1.91844e-34	1.80889e-32	1.98643	4.44627	9.81414	9.37489	7.81577	8.12317	32.469	32.3928	38.7781	35.5612	5.15223	5.32921	4.26532	4.02614	4.25195	12.7484	12.8986	15.14	13.4246	NM_172053
Iigp1	9.52991e-09	7.18524e-08	1.97246	2.93894	2.49413	1.90296	2.99314	5.04303	16.7096	15.3609	11.1937	5.54147	2.47027	2.23697	1.46484	2.48703	4.38142	10.8473	9.9026	7.09378	3.42645	NM_001146275,NM_021792
Nfil3	7.51318e-25	2.36748e-23	1.96249	4.0327	5.66375	8.19254	6.19163	6.6726	22.5633	22.7828	26.2012	32.6013	5.02686	7.67481	9.30867	7.96051	8.72058	22.1161	22.6502	25.5475	30.7326	NM_017373
Plek	1.10155e-25	3.854e-24	1.94913	9.58548	286.792	238.5	383.514	355.45	1185.43	1285.15	1200.87	1210.42	10.2413	188.202	131.155	238.785	224.93	562.328	618.276	566.555	552.118	NM_019549
Il18bp	1.79028e-14	2.16116e-13	1.94425	2.65795	2.08494	2.50464	2.57622	3.22828	13.6673	7.49127	11.1937	7.66051	2.93744	4.01748	4.03735	4.70979	5.99808	19.0305	10.5813	15.5047	10.2531	NM_010531
Sp100	1.53419e-22	3.73916e-21	1.9391	4.99374	10.2363	12.2713	14.9719	15.2217	49.5416	68.4492	38.8741	45.2315	5.49926	12.8127	12.8729	17.7769	18.3737	44.8292	62.821	34.9866	39.3573	NM_013673
Ctsz	3.04799e-23	8.02102e-22	1.93381	10.8006	572.909	889.782	788.048	709.302	2807.82	2564.96	2900.15	3036.26	11.5681	1111.17	1446.13	1450.14	1326.58	3936.54	3647.03	4043.85	4093.22	NM_022325
Dusp5	7.50706e-07	4.7068e-06	1.93311	1.86959	0.831376	0.82555	1.77348	2.61719	3.1875	5.61845	5.72477	8.5939	3.10331	1.93927	1.61512	3.92623	5.89699	5.38733	9.62649	9.6164	13.9603	NM_001085390
Tyrobp	7.65007e-24	2.14e-22	1.93034	10.3489	431.056	702.193	529.163	506.068	1983.53	1985.27	2135.6	2160.64	11.0772	2057.59	2808.77	2396.51	2329.42	6844.13	6947.26	7328.74	7168.74	NM_011662
Crlf2	1.4336e-41	2.47526e-39	1.9278	6.79259	39.3929	47.693	51.1261	46.3502	158.537	162.677	178.18	202.848	7.66425	79.9588	81.1846	98.4825	90.7672	232.884	242.31	260.332	286.538	NM_001164735,NM_016715
Rai14	2.23926e-28	1.06598e-26	1.92773	4.36989	9.43092	6.20562	9.41501	9.35152	32.0136	31.6739	34.4206	32.8199	5.0365	5.29091	2.8658	5.01317	5.06019	12.9715	13.0312	13.8861	12.8023	NM_001166408,NM_030690
Apoe	1.62871e-17	2.56776e-16	1.92053	12.652	2281.02	3445.64	2266.45	2766.51	9380.17	9402.14	10454.7	11494.8	13.4887	4841.05	6128.27	4563.87	5661.66	14389.8	14628.2	15950.7	16956.1	NM_001305819,NM_001305843,NM_001305844,NM_009696
Gusb	8.26764e-32	5.92094e-30	1.91069	8.8896	170.471	186.532	226.981	213.122	711.941	687.954	765.672	831.506	9.69958	187.527	171.949	236.902	226.076	566.121	554.802	605.537	635.791	NM_010368
Wfdc17	2.24701e-14	2.68465e-13	1.89076	3.37006	2.70197	6.19163	3.68386	4.97513	14.9344	13.6898	17.2303	19.2396	4.266	15.5502	29.8609	20.1118	27.6228	62.1651	57.7933	71.351	77.0201	NM_001081957
Slc2a6	6.05743e-18	9.86848e-17	1.88678	3.43734	3.81913	6.08668	3.19849	5.32697	15.8187	17.7319	16.5587	18.0455	4.17357	4.83024	6.45006	3.8336	6.56865	14.4602	16.4412	15.0559	15.8622	NM_001177627,NM_172659
Prdx4	2.97472e-30	1.74629e-28	1.88654	5.48625	15.0102	25.3122	16.8636	19.1413	68.9965	70.423	69.8006	72.9809	6.18945	41.5906	58.7737	44.3321	51.1336	138.191	143.059	139.046	140.562	NM_016764
Lyzl4	2.57259e-12	2.60253e-11	1.87989	1.56357	0.889832	1.31528	1.55569	1.27156	5.08152	4.42035	4.90923	4.12036	2.04277	2.39908	2.9794	3.99771	3.31081	9.96392	8.78488	9.57062	7.75676	NM_026915
Dusp2	9.39086e-10	7.76877e-09	1.87891	3.17407	1.68873	3.51209	5.13999	5.07389	11.219	15.8086	11.1057	18.5837	4.21596	2.81342	4.90558	8.13442	8.16516	13.5369	19.3469	13.3295	21.5645	NM_010090
Cd22	2.33821e-16	3.32565e-15	1.87792	5.15886	12.5746	8.54235	18.1891	21.7955	55.8968	53.7442	55.4088	59.5687	5.89648	8.28093	4.69449	11.3693	13.8454	26.6075	25.8973	26.209	27.2703	NM_001043317,NM_009845,NR_102722,NR_102723
Cd68	9.29033e-29	4.63019e-27	1.87787	9.62586	285.831	362.249	365.175	338.642	1166.26	1192.8	1276.38	1333.24	10.3807	622.996	661.964	755.414	712.842	1834.78	1904.4	1997.53	2018.58	NM_001291058,NR_110993
Lgals3	2.76161e-07	1.80469e-06	1.86065	4.43345	3.94254	19.6523	5.06531	8.64784	33.1421	30.7974	34.9963	36.5451	5.19161	7.57301	31.815	9.28913	16.123	46.2892	43.564	48.6621	49.057	NM_001145953,NM_010705
Etl4	8.98631e-19	1.57768e-17	1.84705	5.34383	26.7664	15.2237	11.985	16.6722	63.6972	69.6032	63.2283	57.6346	5.84886	12.2431	5.87824	5.04637	7.07395	17.6628	19.3434	17.0668	14.9253	NM_001081006,NM_001177630,NM_001177631,NM_029895,NM_178059
B2m	2.39606e-20	4.75338e-19	1.84599	11.5266	985.46	1427.92	1346.73	1376.22	4874.21	4716.03	4457.73	4417.07	12.1089	3103.1	3767.85	4023.46	4178.84	11094.6	10886.8	10091.4	9667.72	NM_020026
1700003F12Rik	3.3053e-12	3.31493e-11	1.84232	1.70567	1.18211	1.826	1.40634	1.25921	3.99263	5.15813	5.07714	6.12168	2.61393	4.3568	5.63505	4.90503	4.45717	10.6329	13.9359	13.4376	15.6778	NM_029305
Slfn5	9.25293e-13	9.70227e-12	1.83762	5.99234	25.6493	20.219	29.726	35.7209	84.2939	166.914	61.6213	85.0392	6.41006	11.5701	7.64128	12.7211	15.5372	27.4857	55.1992	19.9846	26.6634	NM_183201
Phf11d	3.39315e-21	7.28797e-20	1.83389	4.38995	8.38521	9.49383	9.82571	9.0182	29.8952	46.1016	24.882	30.0282	4.90825	8.43104	8.00048	9.37183	8.74709	21.7325	33.9934	17.988	20.9916	NM_199015
Klhl6	9.18083e-42	1.63653e-39	1.83059	6.42849	32.034	40.396	40.4292	38.3381	138.686	132.1	140.529	126.47	6.98265	35.9794	38.0247	43.091	41.5267	112.618	108.791	113.492	98.748	NM_183390
Sdc3	1.31766e-26	5.09155e-25	1.8292	8.37472	153.11	119.439	141.686	168.914	564.729	616.983	445.013	445.445	8.7991	83.1977	54.3844	73.0458	88.507	221.821	245.783	173.847	168.243	NM_011520
Eya4	4.4948e-21	9.54499e-20	1.82448	5.07177	15.5558	9.22797	18.2949	16.1352	49.271	55.617	55.8565	49.0155	5.61517	10.2507	5.09342	11.4398	10.254	23.4744	26.8732	26.4662	22.4544	NM_010167
H2-Q4	4.38593e-25	1.41678e-23	1.82438	6.49129	28.3123	34.2953	44.4615	51.3809	153.33	145.556	128.336	133.962	7.06568	42.6531	43.2998	63.5622	74.65	167.004	160.786	139.018	140.303	NM_001143689
Mir7213	0.00331467	0.0119061	1.81532	-2.39014	0.116912	0.0629657	0.0373365	0.0987619	0.263975	0.264843	0.239865	0.353174	-1.50155	5.24599	2.43427	1.57086	4.37491	8.84252	9.15614	8.13374	11.3882	NR_106072
Socs6	5.12788e-41	8.63641e-39	1.81184	6.16673	32.2028	27.1382	36.1852	31.8569	108.296	116.077	115.127	107.76	6.75168	27.1015	19.1371	28.895	25.8527	65.8857	71.6216	69.6618	63.0409	NM_018821
H2-Aa	2.7741e-15	3.60162e-14	1.8033	7.21787	43.4459	58.4601	57.1683	106.132	281.2	191.475	216.07	236.896	7.88811	109.792	123.796	137.075	258.657	513.726	354.757	392.594	416.157	NM_010378
Stat1	3.42018e-24	1.00511e-22	1.79987	7.53152	69.6472	67.2474	91.7979	101.533	327.758	327.333	268.257	226.477	7.82322	36.4536	29.4664	45.5843	51.2421	123.921	125.527	100.981	82.401	NM_001205313,NM_001205314,NM_009283
E230013L22Rik	8.97985e-13	9.42807e-12	1.7921	2.80911	2.59805	2.0219	4.37459	3.54308	9.79348	11.4828	9.9384	12.235	3.61294	3.77686	2.46117	6.03966	4.96974	10.3034	12.252	10.3947	12.3737	NR_126558
Ccl12	4.25825e-17	6.48725e-16	1.79117	5.62318	13.4254	18.5189	25.0154	31.4063	78.3413	83.9425	67.0502	76.521	6.25778	67.6712	78.1939	119.617	152.636	285.428	310.186	242.947	268.095	NM_011331
Cd14	1.361e-25	4.68787e-24	1.78752	8.72656	151.297	214.02	202.438	193.376	542.977	650.523	673.596	760.501	9.57081	246.09	291.712	312.415	303.31	638.419	775.714	787.692	859.813	NM_009841
Cd63	6.02183e-26	2.17222e-24	1.78323	8.66015	146.679	229.93	176.041	175.92	595.865	582.723	643.493	685.62	9.42126	440.405	578.553	501.635	509.514	1294.21	1283.63	1390.02	1431.93	NM_001042580,NM_001282966,NM_007653
Enpp1	2.62357e-28	1.2465e-26	1.78009	4.26	7.96303	7.92668	9.78215	8.87005	29.6708	29.6624	29.3435	29.9777	4.90582	3.17135	2.64964	3.70168	3.40663	8.54784	8.67451	8.40897	8.30599	NM_001308327,NM_001308329,NM_008813
H2-K1	1.91396e-20	3.82182e-19	1.77347	9.52308	234.266	334.075	349.339	414.362	1246.5	1127.54	1062.23	1117.64	10.1262	384.523	459.505	544.034	655.849	1478.97	1356.79	1253.48	1275.12	NM_001001892
Cd34	1.63292e-31	1.14921e-29	1.77067	8.77571	179.207	189.009	218.617	207.826	681.089	716.892	637.145	676.37	9.40167	191.837	169.448	221.708	214.775	524.607	561.157	488.066	501.716	NM_001111059,NM_133654
Ppp1r15a	1.9989e-22	4.81887e-21	1.76965	8.21126	106.449	125.91	166.545	138.742	393.119	564.462	383.704	491.954	8.94238	123.273	122.185	182.985	154.93	329.08	479.21	319.454	395.992	NM_008654
Ddx31	1.37254e-35	1.44477e-33	1.75735	5.269	15.8871	18.6378	19.3652	16.5056	58.8467	58.8645	61.0456	59.2407	5.88852	12.8929	12.6754	14.9118	12.9181	34.533	35.0329	35.6272	33.4239	NM_001033294
F9	1.61324e-21	3.59134e-20	1.75706	4.19944	7.15113	6.89124	10.8462	8.64167	28.2058	26.0176	29.9991	29.1453	4.86519	7.06351	5.69983	10.1639	8.22884	20.1391	18.8384	21.3021	20.0092	NM_001305797,NM_007979
Tk1	5.95564e-12	5.84342e-11	1.7563	1.94743	1.23407	1.90296	1.59924	2.29004	5.92625	5.99049	5.38097	6.44963	2.68922	2.43734	3.17066	3.00114	4.35177	8.44661	8.65363	7.66604	8.85993	NM_001271729,NM_009387
Nfkbia	2.13178e-10	1.85334e-09	1.74502	9.33314	180.064	184.524	402.761	418.275	789.517	942.008	950.896	1291.82	10.3352	308.091	264.568	653.842	690.134	976.505	1181.63	1169.7	1536.37	NM_010907
Il2rg	2.07785e-15	2.72813e-14	1.74499	3.65671	3.98151	5.35208	5.37023	8.45649	19.3956	17.7445	20.4525	20.0636	4.32651	6.4633	7.28124	8.2767	13.2475	22.7748	21.1317	23.8832	22.6831	NM_001308535,NM_013563
Mthfd2	3.98498e-24	1.15168e-22	1.74096	3.77227	5.55333	7.49292	5.8556	6.25286	21.3622	21.5847	20.7083	20.4168	4.35169	7.24105	8.19262	7.24567	7.8647	20.1502	20.6531	19.4273	18.517	NM_008638
Usp12	1.76044e-34	1.67936e-32	1.73944	7.73623	97.5243	83.2546	110.503	101.817	345.669	334.856	317.709	314.375	8.29634	61.6473	44.1002	66.2734	62.0639	157.95	155.178	144.384	138.131	NM_011669
Gm5431	3.71253e-18	6.17601e-17	1.73579	3.70732	6.31976	4.35862	7.03792	6.38866	18.2407	24.8385	18.4296	18.7939	4.23219	5.74418	3.31858	6.06766	5.60062	11.9893	16.5548	12.0465	11.8772	NM_001024230
Cpd	6.02288e-30	3.38905e-28	1.73363	7.13179	66.3087	48.2457	71.0948	73.6949	212.467	215.494	229.151	205.413	7.68238	19.5743	11.9337	19.9113	20.9777	45.3386	46.6363	48.632	42.149	NM_007754
Slc15a3	4.40873e-30	2.52736e-28	1.72979	7.78999	83.4039	94.0917	122.14	110.496	330.154	340.361	352.233	337.601	8.39917	96.0874	90.8378	133.508	122.758	274.957	287.479	291.752	270.354	NM_023044
Lilr4b	2.59557e-09	2.06807e-08	1.72931	3.03381	1.8641	6.11467	3.19849	3.98751	10.889	12.8133	13.6003	12.9749	3.69766	3.37644	9.31322	5.51119	7.3414	14.5604	17.0784	18.4715	16.4083	NM_001291892,NM_001291893,NM_008147
H2-Q7	5.98931e-07	3.79121e-06	1.72798	3.23685	1.89008	3.26722	4.11323	8.19106	19.3758	15.2978	12.1851	10.9988	3.45928	3.93526	5.62226	7.92715	16.2138	32.0939	25.6427	19.6702	17.3634	NM_001198560,NM_001198561,NM_010394
H2-Ab1	9.42348e-14	1.07387e-12	1.72309	7.12808	43.1276	59.5795	54.2374	103.194	271.842	165.735	213.48	207.792	7.699	97.6558	113.064	116.532	225.354	445.012	275.151	347.559	327.085	NM_207105
Itgb3	2.27867e-37	2.79635e-35	1.72212	6.60045	46.7974	38.507	49.5455	45.6897	152.037	141.458	159.566	142.607	7.1559	21.8765	15.0849	21.976	20.5957	51.3782	48.4812	53.6301	46.3382	NM_016780
Lat2	4.41439e-17	6.71675e-16	1.72134	6.78042	59.5084	42.6278	39.4211	63.0595	183.41	106.751	181.849	202.73	7.66342	97.2089	58.275	61.0152	99.2621	216.448	127.651	213.4	230.193	NM_020044,NM_022964
Hexa	1.87036e-21	4.14107e-20	1.71958	10.5049	561.822	765.915	734.427	645.39	2226.14	2038.62	2292.96	2359.33	11.2042	813.886	929.777	1009.43	901.568	2331.15	2165.05	2388.06	2375.67	NM_010421
Apbb2	1.48728e-33	1.26114e-31	1.71265	5.76201	29.9815	21.1635	25.5319	24.7892	82.4923	83.0534	86.3273	80.717	6.3348	12.3854	7.22875	9.87668	9.87545	24.3606	25.0359	25.4299	22.9135	NM_001201413,NM_001201414,NM_001201415,NM_001201416,NM_009686
AU022793	1.17739e-13	1.32747e-12	1.71083	2.22986	1.81864	2.36471	2.73801	1.83944	6.87656	6.97419	7.58772	7.24847	2.85768	2.62997	2.8637	3.75495	2.55949	7.18579	7.38906	7.88902	7.281	NR_045719
Csrnp1	3.36668e-09	2.65733e-08	1.7015	5.97119	17.1926	18.2391	40.7216	41.8442	60.8331	107.57	86.6711	128.732	7.00823	16.0682	14.2866	36.1155	37.7175	41.1058	73.7221	58.249	83.647	NM_153287
Rassf3	1.79736e-36	2.10016e-34	1.69854	7.0197	57.1376	54.9271	68.0332	64.3742	188.96	198.077	197.433	209.054	7.70773	45.0819	36.3174	50.9307	48.9812	107.778	114.579	111.998	114.657	NM_138956
Ppap2a	4.68296e-38	6.18176e-36	1.69804	5.50262	20.7779	21.933	20.2301	22.4868	69.9403	65.6999	71.008	70.5423	6.14042	34.8257	30.8086	32.1748	36.3511	84.7918	80.772	85.6087	82.223	NM_008247,NM_008903
Pqlc3	3.37898e-15	4.33621e-14	1.69761	2.77731	2.35124	3.90387	3.29805	3.35173	10.5854	10.1901	11.4895	9.59456	3.26222	3.39356	4.65416	4.53964	4.8114	10.864	10.5107	11.6396	9.39778	NM_001161111,NM_172574
Tgif1	1.50704e-26	5.78668e-25	1.69291	6.17443	25.7012	35.7155	40.4852	34.5728	97.0901	127.225	102.918	114.008	6.83299	42.6934	49.7431	63.7615	55.4459	116.497	155.438	122.493	131.67	NM_001164074,NM_001164075,NM_001164076,NM_001164077,NM_009372
H2-M3	5.10144e-25	1.63708e-23	1.69041	5.59321	16.3937	23.78	23.8331	27.3262	79.8195	76.6657	69.3849	68.9109	6.10666	31.0817	37.7748	42.863	49.9597	109.387	106.557	94.5696	90.8037	NM_013819
Dhx58	1.22297e-16	1.78305e-15	1.6882	4.71421	8.95678	11.6766	14.0136	15.0612	37.1083	53.5991	32.6536	36.831	5.20285	10.0307	10.9545	14.8877	16.2624	30.0435	44.0132	26.2906	28.6729	NM_030150
Ier3	5.77655e-10	4.85441e-09	1.68418	7.57896	45.7257	65.4493	140.653	111.169	229.89	332.416	265.178	339.064	8.40541	113.339	135.932	330.772	265.699	411.889	604.034	472.539	584.148	NM_133662
Ube2l6	1.44233e-22	3.52937e-21	1.67992	4.65029	9.996	13.5376	11.4561	12.7773	40.6258	45.5908	32.1819	34.6363	5.11421	19.4619	22.0967	21.167	23.9997	57.2031	65.1009	45.0642	46.8904	NM_019949
Hcst	2.32547e-11	2.18424e-10	1.67702	3.11946	2.99425	6.4225	3.20471	3.92579	12.3606	11.6909	13.0886	15.7667	3.97881	18.2639	32.8799	18.5594	23.1156	54.5956	52.3731	57.4972	66.9564	NM_011827
Ifit1	6.8299e-08	4.75059e-07	1.6698	3.5315	4.89733	4.82037	6.37831	5.99979	12.6972	33.6476	10.1143	13.8411	3.79088	5.01017	4.1349	6.19534	5.92457	9.39576	25.2617	7.44665	9.84861	NM_008331
Clec5a	6.09428e-11	5.53677e-10	1.6689	6.64781	33.4434	31.119	40.8025	86.5339	155.851	152.171	149.276	152.916	7.25659	23.9807	18.6865	27.7372	59.9173	80.7734	80.0216	76.8741	76.1362	NM_001038604,NM_021364
H2-L	2.04176e-17	3.19423e-16	1.66187	3.36565	3.9945	5.33809	5.17732	5.27142	16.8614	18.1606	12.9687	14.5979	3.86768	10.1095	11.3224	12.4266	12.8702	30.8619	33.7079	23.5935	25.6886	NM_001267808
Nrp1	1.11169e-25	3.88392e-24	1.65895	7.93252	123.245	86.3749	132.289	128.113	367.077	382.149	373.653	361.423	8.49754	56.245	33.0311	57.2799	56.3797	121.095	127.855	122.595	114.647	NM_008737
Serpine2	2.24965e-24	6.71623e-23	1.65494	9.96287	474.748	533.389	457.826	458.255	1501.13	1504.31	1496.89	1557.21	10.6047	624.153	587.632	571.076	580.96	1426.6	1449.89	1414.83	1423.03	NM_009255
Fabp3	1.48392e-10	1.31205e-09	1.65243	3.62485	7.30702	8.50736	3.06159	4.92575	18.9204	18.3877	18.3976	19.105	4.25588	30.8362	30.0746	12.252	20.0346	57.7197	56.89	55.8248	56.0404	NM_010174
Iqgap3	9.48358e-21	1.95277e-19	1.65106	4.84228	11.3665	11.3198	17.853	14.8575	44.955	45.4331	42.9518	40.6654	5.34573	5.40739	4.51475	8.0601	6.81703	15.4668	15.8537	14.6966	13.4542	NM_001033484
Lmnb1	8.91641e-22	2.03123e-20	1.65071	4.46157	8.77492	13.0059	10.7405	10.0367	28.3971	35.0854	33.4212	36.7217	5.19856	8.33688	10.3556	9.6793	9.1928	19.5041	24.4392	22.8303	24.2526	NM_010721
Gm12191	0.00030389	0.00134982	1.64931	4.49547	23.1162	3.1133	9.91283	7.45035	31.3999	55.7935	35.1242	14.4297	3.85097	130.654	14.7424	53.1365	40.5984	128.269	231.174	142.7	56.6795	NR_028101
Cspg4	1.8211e-15	2.40785e-14	1.64786	4.53211	12.6135	7.10113	12.906	12.1292	30.7135	29.4795	37.0511	43.0283	5.42722	4.23302	1.99625	4.10946	3.92486	7.45089	7.25257	8.9388	10.0362	NM_139001
Il1a	3.22106e-14	3.78704e-13	1.64608	7.4857	68.0884	68.7585	115.027	95.2991	203.657	390.769	227.856	264.325	8.04617	93.1862	78.8525	149.365	125.772	201.483	392.088	224.2	251.456	NM_010554
Isg20	4.44406e-11	4.08001e-10	1.64329	2.19481	1.66275	2.45566	2.37709	2.36411	6.58618	8.87854	5.19707	7.01302	2.81004	4.18775	5.1628	5.63593	5.70911	12.0225	16.153	9.35548	12.2036	NM_001113527,NM_001291220,NM_001291221,NM_020583
Dusp1	7.42608e-15	9.21505e-14	1.64272	9.88119	358.654	341.015	607.433	522.907	1283.32	1283.26	1489.07	1658.68	10.6958	498.958	397.559	801.785	701.5	1290.57	1308.8	1489.34	1603.94	NM_013642
Ifitm3	1.28593e-12	1.33179e-11	1.64202	5.27277	12.1199	26.2217	16.7018	19.9869	62.5687	78.6394	41.9683	50.9748	5.67171	50.5305	91.5935	66.0555	80.3467	188.554	240.367	125.78	147.709	NM_025378
Eepd1	2.34331e-21	5.13699e-20	1.64001	4.55668	10.2168	13.8455	11.3565	10.2959	30.4628	31.3902	39.8255	40.8084	5.35079	10.3243	11.7218	10.8859	10.034	22.2534	23.2588	28.9346	28.6674	NM_007907
Mir23a	6.663e-05	0.000327267	1.63257	-0.742699	0.2663	0.412775	0.211573	0.253077	1.15489	0.882809	0.623648	0.882935	-0.179621	9.39024	12.4209	7.08088	8.63395	30.0661	23.1497	16.0353	21.9113	NR_029740
Mx2	2.95983e-11	2.75675e-10	1.62988	3.29969	4.78041	4.91132	4.4866	5.03686	12.42	23.4512	10.0343	13.5551	3.76077	5.33208	4.58772	4.74525	5.41338	10.0081	19.1745	8.04476	10.5075	NM_013606,NR_003508
Ets2	4.08544e-24	1.17515e-22	1.62962	6.34494	35.8986	32.2174	44.5797	46.1033	99.3603	137.39	117.174	137.486	7.10314	27.2737	20.51	32.1334	33.7748	54.5665	76.5223	63.9984	72.6051	NM_011809
Fzd7	3.99317e-15	5.08962e-14	1.62941	4.98707	14.0165	9.33991	20.4417	18.1475	48.0831	50.3075	49.0523	44.2392	5.46725	7.87362	4.3952	10.8956	9.82976	19.5269	20.7183	19.8109	17.2748	NM_008057
Xaf1	5.8612e-15	7.34409e-14	1.62756	4.35807	8.29428	11.6626	9.34034	10.7959	30.3374	43.5477	22.1155	27.8671	4.80049	8.86814	10.4462	9.41114	11.0272	23.2584	34.0691	16.8784	20.5045	NM_001037713,NM_001291153
Ccl9	5.08893e-23	1.31062e-21	1.62383	6.84166	45.8166	52.9961	69.7943	56.1523	164.622	140.045	187.087	200.973	7.65086	41.1482	39.8836	59.4757	48.6332	106.878	92.2136	120.805	125.465	NM_011338
Ifit3b	9.23356e-07	5.72607e-06	1.62229	3.9317	6.96278	7.10813	6.25386	9.5799	18.7158	45.0611	10.8179	17.4653	4.12642	9.33884	7.99108	7.95777	12.3958	18.1527	44.3331	10.4353	16.2899	NM_001005858
Naglu	1.60608e-29	8.62021e-28	1.62054	7.63049	80.2733	98.0866	111.2	99.4409	293.184	285.936	296.561	320.48	8.32409	87.5501	89.6494	115.075	104.588	231.159	228.636	232.543	242.965	NM_013792
Cacna1a	7.92775e-30	4.41011e-28	1.61932	6.23246	44.0305	30.9092	33.7459	38.9986	108.659	118.246	118.637	108.206	6.75763	15.0061	8.82517	10.9096	12.8129	26.7877	29.5686	29.084	25.6323	NM_001252059,NM_001252060,NM_001252061,NM_007578
Cpeb2	4.18754e-16	5.847e-15	1.61841	7.10016	68.2898	40.1161	79.2031	82.0218	182.42	181.152	230.102	234.238	7.87183	27.22	13.3594	29.9421	31.5425	52.5053	52.9016	65.9114	64.8959	NM_001177379,NM_175937
Vps13c	5.99009e-08	4.18156e-07	1.61697	6.73212	60.2033	16.6509	68.1701	64.0471	160.312	175.168	168.705	137.124	7.09934	14.1142	3.27043	15.1648	14.4803	27.17	30.1088	28.4367	22.3468	NM_177184
Fcgr4	2.37111e-16	3.37048e-15	1.61308	4.57733	7.7357	12.4112	12.2899	14.5921	43.5955	32.1406	33.8529	34.2831	5.09943	16.7116	22.4687	25.1919	30.4103	68.1025	50.9267	52.5962	51.4925	NM_144559
Bst2	2.44805e-20	4.85097e-19	1.6096	6.6654	35.6777	65.1555	52.8249	46.7452	168.515	163.73	132.597	146.702	7.19674	125.827	192.571	176.754	158.985	429.641	423.344	336.222	359.639	NM_198095
Slc39a4	4.54044e-21	9.62517e-20	1.60935	3.82644	5.96902	6.58341	7.54196	7.89478	20.7485	19.8569	21.9876	22.8302	4.51287	7.24269	6.69055	8.67834	9.23783	18.2021	17.6669	19.1846	19.2568	NM_028064
Slamf9	5.88091e-29	2.98581e-27	1.60932	6.32644	31.2351	45.2443	38.8361	43.1404	113.734	121.765	119.069	128.9	7.01011	73.702	89.4571	86.9381	98.1477	193.989	210.628	201.977	211.402	NM_029612
Mir24-2	9.01984e-05	0.000433866	1.60468	-0.161535	0.51961	0.53171	0.485374	0.209869	1.85443	1.33683	0.81554	1.30338	0.382257	13.013	11.1853	11.5166	5.04386	33.7332	24.6602	14.7772	22.7355	NR_029741
C3	0.000150515	0.000700673	1.58641	4.57884	3.16313	17.8053	5.62536	21.1474	37.3129	25.9357	38.7541	41.3718	5.37058	1.66278	7.84413	2.80369	10.7196	14.1788	9.99606	14.6469	15.1162	NR_131087
H2-Oa	4.55815e-24	1.30498e-22	1.57993	5.54523	17.4784	23.9549	27.8468	24.3325	73.6029	68.5943	65.7709	71.9045	6.16801	45.0096	51.6884	68.0448	60.4212	137.02	129.504	121.77	128.718	NM_008206
Mpeg1	3.4819e-15	4.45658e-14	1.57654	11.9082	1843.27	1572.67	2242.86	2062.09	5884.54	5919.79	5738.73	5484.85	12.4212	1148.53	821.155	1325.93	1239.01	2650.45	2704.13	2570.72	2375.49	NM_010821
Sgk1	4.93451e-11	4.50825e-10	1.57227	10.3088	476.288	435.352	881.495	760.386	1739.47	1533.62	2058.31	2262.07	11.1434	523.421	400.98	919.615	806.475	1382.97	1236.49	1627.63	1729.2	NM_001161845,NM_001161847,NM_001161848,NM_001161849,NM_001161850,NM_011361
Mir27a	6.81859e-05	0.000334237	1.56253	-0.339402	0.435173	0.566691	0.267578	0.308631	1.54426	0.901727	0.927477	1.28656	0.363521	13.3366	14.7422	7.78122	9.22003	34.6437	20.4351	20.6544	27.7636	NR_029746
Trem2	2.1556e-15	2.8196e-14	1.55978	10.5388	627.241	1001.88	731.297	654.044	2176.95	2050.61	2179.51	2479.84	11.276	1543.31	2064.62	1704.17	1551.21	3869.38	3697.96	3852.57	4240	NM_001272078,NM_031254
Npc2	3.50431e-20	6.86829e-19	1.55554	9.81334	383.07	534.299	464.677	445.04	1324.28	1321.12	1332.47	1392.73	10.4437	317.273	370.828	365.153	355.438	792.853	802.177	793.415	801.792	NM_023409
Cxcl16	3.15681e-30	1.84432e-28	1.54907	6.48044	38.5096	46.1818	45.1273	52.0907	137.3	126.986	132.581	135.467	7.0818	42.4966	42.7085	47.2493	55.4333	109.534	102.74	105.191	103.919	NM_023158
Acaca	4.88409e-21	1.03178e-19	1.54694	6.59506	61.8206	35.8904	44.9842	54.4734	145.49	155.4	141.704	133.542	7.06115	18.4911	8.9962	12.7667	15.7124	31.4591	34.0769	30.4722	27.7644	NM_133360
BC049352	1.07427e-12	1.11828e-11	1.54625	3.0334	3.38396	4.07878	5.07776	4.14183	11.8459	15.6005	10.3941	10.8811	3.44375	5.44501	5.49921	7.74461	6.42348	13.7718	18.4026	12.0165	12.1662	NM_001198971
Abcb1b	5.91324e-22	1.36879e-20	1.54085	5.41205	22.616	15.5875	24.9594	23.9312	61.0443	64.3	65.4831	62.6211	5.96858	14.0654	8.1219	14.7261	14.349	27.4415	29.3177	29.2776	27.0677	NM_011075
Gins1	1.20996e-06	7.41243e-06	1.54025	1.44861	1.37697	2.29475	0.964525	0.932065	3.74185	4.40143	4.34155	3.69992	1.88749	3.46489	4.83714	2.3821	2.25353	6.96655	8.22022	7.86985	6.43567	NM_001163476,NM_027014
Fblim1	3.15719e-10	2.70722e-09	1.5347	5.27308	16.3612	15.3986	24.891	22.6967	65.974	66.6016	68.3375	28.9855	4.85726	14.311	11.2942	20.6435	19.1284	41.7152	42.6775	42.9514	17.6145	NM_001163256,NM_133754
Il1rl1	3.25663e-16	4.58387e-15	1.53228	4.1135	7.5928	7.05216	11.761	9.14165	24.0679	26.1753	27.0807	25.521	4.67361	4.19644	3.06228	5.98178	4.50002	8.88634	10.5571	10.3065	9.55934	NM_001025602,NM_001294171,NM_010743
Dnajb14	1.11905e-10	9.96294e-10	1.53094	4.47562	13.1721	5.513	13.9327	13.1106	34.7524	35.0412	32.4457	29.9273	4.90339	19.2174	6.73818	19.2942	18.4492	36.6657	37.4937	34.0414	30.3556	NM_001033155
Rell1	8.48343e-19	1.49584e-17	1.52712	3.92277	7.40444	8.26949	7.80332	7.75281	17.8843	23.8043	23.1549	25.1763	4.65399	6.17169	5.77457	6.16951	6.23221	10.7798	14.5512	13.8767	14.5883	NM_145923
Prr5l	1.49632e-16	2.16608e-15	1.5268	3.79935	7.04072	5.71589	7.56686	8.34538	20.6231	24.6934	19.533	17.768	4.15121	4.44902	3.04465	4.53699	5.09955	9.42929	11.4758	8.86396	7.81776	NM_001083810,NM_001110849,NM_175181
Scpep1	1.14526e-32	8.68584e-31	1.52151	6.92155	57.2935	63.3085	64.3494	65.5594	176.19	177.457	180.338	185.223	7.53312	74.6345	69.103	79.5258	82.3513	165.905	169.467	168.888	167.704	NM_029023
Asph	3.179e-18	5.32106e-17	1.52003	8.33776	193.47	116.787	159.221	199.641	476.046	483.464	481.081	478.458	8.90225	143.382	87.5606	127.736	144.379	249.038	262.653	261.878	251.288	NM_001177849,NM_001177850,NM_001177851,NM_001177852,NM_001177853,NM_001177854,NM_001177855,NM_001177856,NM_001290367,NM_023066,NM_133723
Ly86	1.13054e-18	1.97772e-17	1.52001	9.77943	390.916	559.121	448.61	419.004	1300.72	1239.07	1320.82	1352.28	10.4012	1059.32	1269.66	1153.4	1094.9	2547.91	2461.55	2573.2	2547.11	NM_010745
A130077B15Rik	8.55716e-19	1.50775e-17	1.51765	3.87375	6.1314	7.51391	8.59361	8.0923	21.0454	21.8748	21.5638	22.3761	4.48389	6.49968	6.67389	8.64335	8.27707	16.1364	17.0105	16.4442	16.4952	NM_001160359,NM_001160360,NM_181048
Itga5	1.15919e-27	5.10987e-26	1.51078	5.61755	24.1749	24.2418	27.3925	26.1904	66.667	65.6621	77.8601	80.5068	6.33104	14.9553	12.5675	16.0784	15.6218	29.8141	29.7785	34.6272	34.6194	NM_010577
Mfsd12	9.7364e-17	1.43496e-15	1.5077	4.90867	15.1466	10.7112	19.4461	17.1846	41.7609	44.8026	46.2219	44.9372	5.48984	24.0372	14.2403	29.2842	26.3016	47.9142	52.1352	52.7473	49.5818	NM_028657
Fnip2	8.52848e-24	2.36675e-22	1.50321	6.31622	43.3095	30.6853	47.3426	44.8688	119.469	119.28	120.652	111.78	6.80451	16.4911	9.7905	17.1029	16.4752	32.8842	33.2975	33.0285	29.5846	NM_001162999
Prelid2	4.28138e-10	3.62411e-09	1.49729	1.96153	1.64327	2.41368	1.8606	2.2098	5.62267	6.24272	4.9572	6.12168	2.61393	6.12636	7.53611	6.57991	7.93973	15.1515	17.0746	13.2889	15.8654	NM_029942
Samsn1	7.62819e-30	4.26288e-28	1.49247	6.72327	47.6482	55.3119	59.5828	59.072	159.171	159.429	155.568	149.401	7.22305	69.7676	67.8708	82.7758	83.4063	168.48	171.15	163.769	152.062	NM_023380
Slc16a10	2.74733e-21	5.96378e-20	1.48736	4.73606	13.1981	11.5577	15.3391	15.9254	39.9065	37.5005	41.5446	38.1428	5.25334	7.33309	5.55219	7.95006	8.35994	15.5798	15.1739	15.7912	14.3805	NM_001114332,NM_028247
Hdac9	7.14901e-13	7.56438e-12	1.48186	4.79482	17.7707	8.6263	15.476	16.6414	42.731	34.4674	44.383	41.8847	5.38835	9.11741	3.39236	7.93743	8.62099	16.8816	12.9053	17.4222	16.0361	NM_001271386,NM_024124
Zc3h12a	1.97566e-16	2.82481e-15	1.47373	5.32219	16.3742	18.7638	24.8287	24.7337	47.5486	58.4861	57.0798	72.1652	6.17323	15.7688	15.1433	22.688	22.9686	33.1051	41.2947	39.5236	48.309	NM_153159
Tmed3	1.45097e-22	3.54695e-21	1.46425	6.92308	54.1564	80.9529	62.1092	61.0163	176.045	164.253	176.62	195.599	7.61176	110.507	138.425	120.243	120.06	259.675	245.71	259.101	277.424	NM_025360
Nr4a1	2.71039e-09	2.15815e-08	1.45583	7.68438	70.6475	87.9911	140.223	140.736	185.634	364.184	276.804	379.283	8.56713	77.0868	80.4524	145.168	148.078	146.417	291.322	217.138	287.666	NM_010444
4930404N11Rik	7.65173e-12	7.45067e-11	1.45151	3.7754	5.75468	6.36653	8.00867	9.17251	20.8936	20.7082	14.144	24.411	4.60946	22.351	20.7276	29.523	34.3836	58.7062	59.0071	39.5221	65.9565	NM_001014836
Gm12250	3.41569e-11	3.16084e-10	1.44902	3.64241	5.28703	5.40106	7.33039	8.73426	21.1906	21.2568	16.7586	13.8411	3.79088	5.28221	4.52132	6.95371	8.41846	15.3141	15.5806	12.0429	9.61487	NM_001135115
Postn	4.27442e-15	5.43958e-14	1.44889	4.13045	8.76193	7.62584	11.6365	9.51201	23.6786	29.6309	27.1287	22.0481	4.46259	7.51279	5.4793	9.481	7.81875	14.5284	18.3763	16.5512	12.9498	NM_001198765,NM_001198766,NM_015784
Acer3	1.46719e-29	7.95478e-28	1.44697	6.3319	44.2448	38.4161	44.8162	45.4366	116.525	123.272	119.812	111.83	6.80516	29.4564	21.4302	28.3081	29.1692	56.0783	60.1648	57.3478	51.7506	NM_025408
Fabp5	1.15816e-18	2.02314e-17	1.4393	6.39399	43.5109	57.7815	32.6756	47.2637	120.148	128.033	114.743	128.538	7.00606	123.614	137.254	88.0413	129.316	246.352	266.679	233.97	253.316	NM_001272097,NM_001272098,NM_010634
Plin2	3.59938e-25	1.17671e-23	1.43908	5.70526	23.8241	29.349	27.8841	31.3754	73.7283	71.3247	78.4598	81.3645	6.34633	34.1079	35.2055	37.874	43.3137	76.2995	74.8637	80.7607	80.9686	NM_007408
Rtcb	2.57079e-25	8.58841e-24	1.43695	7.41444	80.4876	107.727	89.6946	90.182	248.011	241.6	255.28	251.704	7.97558	109.882	123.241	116.173	118.717	244.749	241.8	250.552	238.844	NM_145422
Mcm2	7.11106e-15	8.84212e-14	1.43583	3.65938	5.76767	5.85581	8.23269	7.3948	19.6002	16.4707	19.453	18.2221	4.18762	4.62139	3.93233	6.25613	5.71117	11.3542	9.67508	11.206	10.1499	NM_008564
Cstb	8.84407e-22	2.01663e-20	1.43573	5.31804	18.1149	26.2077	20.8524	20.9375	56.9791	56.3926	58.7429	60.83	5.92671	81.2732	98.5435	88.7821	90.6034	184.834	185.527	189.514	189.754	NM_007793
Eif2ak2	5.66198e-14	6.56558e-13	1.42879	5.68959	30.027	19.3864	31.0702	31.3137	78.0707	98.5909	60.5259	63.7983	5.99545	18.7526	10.1426	18.4085	18.8569	35.2427	45.1371	27.1757	27.6925	NM_011163
Map3k8	1.27595e-18	2.22048e-17	1.42564	4.75041	13.0227	13.1948	16.3036	15.8636	33.4325	42.6145	36.4674	44.3485	5.47081	14.0342	11.9142	16.6643	16.4792	26.0417	33.6633	28.2515	33.2159	NM_007746
Gbp2	5.05455e-06	2.87867e-05	1.42505	4.68088	10.1909	10.2284	13.7336	21.4992	57.1243	26.1564	47.1814	18.9873	4.24696	11.2092	9.43031	14.3339	22.812	45.4406	21.1016	37.3257	14.5227	NM_010260
Gfap	1.18998e-12	1.23556e-11	1.41485	6.28898	46.2583	45.2443	29.8132	49.2822	162.642	89.3529	103.542	99.3259	6.6341	46.1304	37.8578	28.2711	47.4103	117.19	65.2878	74.1536	68.7788	NM_001131020,NM_010277
Gtf3c4	8.30552e-23	2.08887e-21	1.41447	6.23679	46.583	33.05	44.4428	40.4862	118.842	112.533	110.602	96.694	6.59535	17.9061	10.6572	16.2111	15.0114	33.0292	31.7152	30.5749	25.8483	NM_001166033,NM_172977
Cers6	2.17854e-07	1.44532e-06	1.41321	4.12568	10.1389	3.95984	12.097	11.8946	25.3284	28.7922	26.3132	21.0307	4.39442	6.96939	2.27905	7.88946	7.88133	12.5858	14.5108	13.0026	10.0488	NM_028015
Ephx1	4.91269e-28	2.25937e-26	1.41099	5.9747	33.9825	34.7081	32.5574	36.2148	82.2415	94.2966	90.9247	98.0898	6.61603	55.1346	47.1858	50.115	56.6633	96.4604	112.174	106.067	110.627	NM_010145
Csf2ra	1.36975e-23	3.75429e-22	1.4103	7.01322	56.5466	76.8601	77.3114	71.7752	194.523	180.446	184.064	191.815	7.58358	82.6196	94.1059	107.172	101.129	205.461	193.292	193.351	194.813	NM_009970
Ctsa	1.31144e-15	1.75681e-14	1.40464	10.5797	712.457	919.775	898.85	825.588	2149.95	2160.04	2215.75	2361.13	11.2053	581.798	629.053	695.964	650.044	1270.63	1295.02	1302.28	1341.85	NM_001038492,NM_008906
Mcm5	1.19807e-16	1.7478e-15	1.40358	3.82652	6.40419	7.83573	8.04601	8.82067	21.316	19.9073	21.228	19.8534	4.31132	5.02188	5.15046	5.99196	6.67024	12.0924	11.4536	11.9784	10.8328	NM_001302540,NM_008566
Vat1	4.51163e-28	2.09067e-26	1.39733	5.816	30.657	30.6153	31.0017	31.7149	79.2652	76.0729	85.9595	85.3251	6.4149	30.3156	25.3663	29.0836	30.2397	56.6596	55.151	61.1098	58.6498	NM_012037
Ifih1	3.46788e-13	3.76899e-12	1.39589	5.38239	20.7389	17.1407	28.3695	25.6102	58.9787	79.8186	48.0369	54.9017	5.77878	10.1565	7.0378	13.1937	12.0956	20.885	28.6564	16.9199	18.6878	NM_001164477,NM_027835
Slc25a25	4.32799e-27	1.76746e-25	1.39249	5.59827	26.4871	28.3765	25.3203	26.6966	70.3758	69.4519	70.4003	70.3657	6.1368	21.6089	19.3906	19.5678	20.9772	41.6994	41.6837	41.4223	40.0785	NM_001164357,NM_001164358,NM_001290558,NM_146118
Pfkfb3	3.41462e-18	5.70762e-17	1.37969	7.82769	118.036	97.6108	146.72	142.149	315.563	368.567	308.594	320.11	8.32242	63.9549	44.2684	75.0434	74.1829	123.168	145.759	119.511	119.783	NM_001177752,NM_001177753,NM_001177754,NM_001177755,NM_001177756,NM_001177757,NM_001177758,NM_133232
Cd48	9.8953e-26	3.49715e-24	1.3778	6.19009	34.9698	45.7691	41.7422	39.8072	107.623	105.161	106.564	102.387	6.67789	82.7229	90.7368	93.6934	90.8083	184.043	182.387	181.238	168.364	NM_007649
Galns	2.69307e-10	2.32723e-09	1.37118	4.46546	9.15163	13.3347	13.4473	13.3143	23.6918	23.5079	39.9615	40.2618	5.33134	9.55853	11.6735	13.3985	13.4106	18.0864	18.2121	30.014	29.235	NM_001193645,NM_016722
Mrc2	2.99782e-13	3.27121e-12	1.37027	7.18066	68.8548	55.1859	95.6933	103.953	202.535	181.089	211.521	241.689	7.91701	32.068	21.5365	42.2834	46.686	68.1837	61.83	70.8219	78.238	NM_008626
Tmem106a	1.27539e-18	2.22048e-17	1.36956	5.40379	17.6408	23.1224	26.9383	26.7706	62.6479	59.3374	59.5184	62.6211	5.96858	20.7079	22.7442	30.0063	30.3095	53.1722	51.0728	50.238	51.1038	NM_144830
Chst11	2.68885e-20	5.31265e-19	1.36569	6.80154	63.1911	46.8115	71.35	68.0963	153.541	157.588	167.474	164.259	7.35983	30.9325	19.2007	33.1367	32.1448	54.3308	56.5532	58.9402	55.8913	NM_021439
Scarb1	6.27809e-24	1.77862e-22	1.36012	5.66885	28.0914	24.9064	30.0496	31.0174	70.6728	70.4166	73.2467	78.5055	6.29472	30.7025	22.749	31.2387	32.6233	55.7023	56.563	57.5207	59.3931	NM_001205082,NM_001205083,NM_016741
Sdf2l1	1.72759e-19	3.20588e-18	1.35977	6.56785	40.1724	58.8729	61.2567	52.4734	140.276	122.692	140.217	142.901	7.15887	97.9489	120.284	141.711	123.372	247.249	219.313	245.798	242.19	NM_022324
Irf1	6.81145e-13	7.23228e-12	1.35831	6.86198	43.9395	55.6757	78.0892	83.3797	139.702	172.368	172.687	184.651	7.52866	55.573	58.9825	93.6938	101.678	127.652	159.748	156.938	162.241	NM_001159393,NM_001159396,NM_008390
Mdfic	3.44377e-14	4.03552e-13	1.35769	3.7681	7.31351	6.04471	7.74731	9.45645	19.5012	19.3777	19.9567	19.5087	4.28604	5.75124	3.9824	5.78011	7.16778	11.086	11.1727	11.2816	10.6637	NM_175088
Nab2	1.32566e-25	4.57258e-24	1.35192	5.70732	29.7802	31.245	28.6931	27.9188	71.7419	79.4087	73.3746	75.739	6.24296	31.9514	28.191	29.1572	28.658	55.9413	62.5799	56.5149	56.5529	NM_001122895,NM_008668
Nfkbid	2.91919e-07	1.90309e-06	1.34922	6.38266	26.026	31.203	71.6424	59.251	91.54	136.558	112.297	138.915	7.11806	34.9765	35.139	91.36	76.7969	88.9409	134.563	108.51	129.782	NM_172142
Dgkd	5.13482e-19	9.20685e-18	1.34831	8.30911	184.039	144.702	204.218	182.537	448.151	474.352	469.535	429.728	8.74728	87.322	57.5345	91.9341	83.5188	153.709	165.004	160.167	141.725	NM_177646
Plxdc2	2.557e-16	3.61788e-15	1.34606	9.86002	533.01	443.614	581.49	540.715	1350.52	1352.96	1337.85	1294.26	10.3379	207.291	144.572	214.561	202.78	379.665	385.74	374.054	349.867	NM_026162
1700112E06Rik	1.64516e-10	1.44675e-09	1.34514	2.90217	3.09168	4.86935	4.33725	4.56774	10.0971	11.6342	9.66655	11.4529	3.51764	9.15344	12.0926	12.1969	13.0578	21.6401	25.2922	20.5948	23.6047	NM_028275
Ssr4	8.42207e-19	1.48717e-17	1.34461	6.90645	56.7284	87.4733	65.5628	61.3497	169.235	169.638	167.881	181.758	7.50588	204.992	268.563	224.763	215.624	445.396	452.702	438.789	457.643	NM_001166480,NM_009279
P3h3	6.944e-23	1.76461e-21	1.34264	5.41674	21.5119	24.8155	25.6564	24.6287	59.4208	55.9386	63.892	65.7912	6.03982	20.9128	20.2155	23.6639	23.0883	41.7583	39.8681	44.655	44.4566	NM_013534
Slfn2	1.27493e-07	8.63903e-07	1.34225	5.37967	13.9191	37.8424	19.1785	23.2461	55.91	79.9825	44.8387	58.0551	5.85935	22.5933	51.4782	29.541	36.3941	65.6128	95.2012	52.3357	65.5173	NM_011408
Ccl5	0.00457468	0.0158781	1.34109	2.16197	0.954784	1.19635	1.51213	6.43804	7.62229	6.41298	4.77331	6.79439	2.76434	4.8485	5.07895	7.29106	31.5853	28.0316	23.9186	17.4356	24.0011	NM_013653
Tpd52	2.04825e-25	6.94727e-24	1.33527	7.1364	73.921	86.6408	78.0768	80.7996	200.694	194.861	200.543	209.92	7.71369	87.3459	85.8179	87.9554	92.529	172.584	169.948	171.691	173.749	NM_001025261,NM_001025262,NM_001025263,NM_001025264,NM_009412
Glrp1	4.49898e-11	4.12888e-10	1.331	3.24804	4.1374	6.7933	5.91161	4.75292	13.0206	13.0404	14.3839	13.8831	3.79526	5.70916	7.85253	7.73674	6.32104	12.9907	13.1932	14.2711	13.3147	NM_008132
Trim30a	1.82336e-14	2.19785e-13	1.32614	6.86507	60.0085	56.2424	75.2952	74.3183	165.103	221.371	133.932	146.197	7.19177	43.0045	33.7715	51.1946	51.3549	85.5286	116.299	69.0013	72.8201	NM_009099
Klf6	7.17763e-20	1.37586e-18	1.32264	8.19062	159.436	148.76	193.888	165.451	416.982	443.612	412.375	396.698	8.6319	102.145	79.8641	117.855	102.214	193.111	208.357	189.938	176.658	NM_011803
Cd101	2.4209e-12	2.45315e-11	1.32262	3.875	6.06645	8.66128	10.504	8.26514	19.5012	20.1848	21.5079	22.6031	4.49845	5.05845	6.05159	8.31173	6.64991	11.7586	12.344	12.8997	13.1063	NM_001167906
Dpy19l4	7.53574e-06	4.21894e-05	1.31963	6.27196	50.3242	14.0903	58.3071	54.0783	110.21	118.694	115.071	97.3414	6.60498	45.5608	10.6882	50.0854	47.2104	72.1288	78.7814	74.8977	61.2551	NM_001081201
Ldlr	7.27999e-18	1.18208e-16	1.31796	4.90695	19.7387	16.3291	17.6601	14.9563	42.3746	47.2051	41.3847	40.2702	5.33164	11.7596	8.15414	9.9837	8.59406	18.2549	20.6232	17.7328	16.6825	NM_001252658,NM_001252659,NM_010700
Evi2a	2.86545e-21	6.20916e-20	1.31643	7.77085	107.319	140.735	130.97	121.52	308.092	318.19	311.616	308.699	8.27006	188.182	207.796	216.52	205.411	391.071	407.446	395.687	379.279	NM_001033711,NM_010161
Casp4	5.12562e-15	6.48564e-14	1.31475	4.29538	8.95028	12.803	12.0099	11.2527	27.2093	29.7128	25.7775	29.2798	4.87183	16.7556	20.078	21.3313	20.3143	36.8228	40.7788	34.6941	38.0967	NM_007609
Rnf144b	1.18008e-14	1.44238e-13	1.31286	5.93615	34.645	23.3183	39.1722	43.412	86.9667	89.6871	88.4861	84.0554	6.39327	20.6086	11.6254	22.1156	24.905	37.3947	39.1063	37.8252	34.7439	NM_001170643,NM_146042
Creg1	3.00311e-19	5.47714e-18	1.30717	8.65318	209.786	232.036	253.247	231.856	568.563	556.851	578.29	590.036	9.20466	266.718	247.207	305.487	284.257	522.534	519.026	528.579	521.428	NM_011804
Klhl38	4.79077e-09	3.71532e-08	1.30487	2.85877	3.96852	2.95239	5.08398	4.68502	9.37112	9.04249	11.8813	10.9652	3.45486	4.84569	3.01818	5.88932	5.51296	8.26911	8.09379	10.4273	9.30705	NM_177755
Clip1	4.54477e-19	8.2031e-18	1.30319	7.3762	100.077	74.0267	108.126	101.003	230.021	239.393	241.152	235.18	7.87762	46.6748	28.8048	47.8227	45.4502	77.5002	81.8291	80.4074	76.2971	NM_001291229,NM_019765
Fos	6.12348e-11	5.55916e-10	1.30107	10.8331	861.208	931.395	1388.46	1031.8	2298.24	2813.01	2548.52	2721.25	11.4101	1111.16	1007.01	1699.67	1283.73	2143.45	2660.76	2363.95	2440.44	NM_010234
Nrp2	6.15099e-11	5.58207e-10	1.29519	6.14005	42.6275	22.6327	49.8504	48.1958	95.8296	102.545	105.628	96.7949	6.59686	18.6544	8.24349	20.7991	20.1966	30.6076	34.2686	33.5118	30.0973	NM_001077403,NM_001077404,NM_001077405,NM_001077406,NM_001077407,NM_010939
Rgs11	1.67063e-09	1.35543e-08	1.29422	2.76667	4.21534	4.0298	2.83135	4.6665	8.97516	9.11185	9.83445	10.6961	3.41902	5.6762	4.54037	3.61587	6.05932	8.73366	8.99513	9.51701	10.0117	NM_001081069
Anxa5	1.99226e-24	5.97701e-23	1.29334	7.02458	72.1544	80.4142	72.7563	76.4787	179.794	182.224	188.558	189.133	7.56326	113.135	105.657	108.241	115.632	203.79	209.474	212.561	206.134	NM_009673
Cd84	1.96473e-18	3.36943e-17	1.2903	8.30972	177.999	156.91	212.301	189.431	445.016	467.315	454.032	435.329	8.76596	145.97	107.926	165.214	149.801	263.914	280.974	267.773	248.321	NM_001252472,NM_001289470,NM_013489
H2-T23	1.27504e-17	2.03116e-16	1.28842	8.00613	119.933	164.634	154.965	157.877	407.01	363.9	341.815	346.497	8.4367	246.031	283.011	301.616	312.303	603.553	547.271	504.115	494.071	NM_010398
Anapc15	1.98199e-14	2.37965e-13	1.28707	4.6875	13.2566	18.6588	14.5799	13.4008	33.868	32.0712	39.5137	40.7159	5.34752	42.1898	49.523	43.8752	40.9872	78.0843	74.9573	90.3101	90.1431	NM_001291348,NM_001291349,NM_001291352,NM_001291353,NM_027532
Guca1a	1.6282e-06	9.81303e-06	1.28427	2.07799	1.72121	3.57505	2.37709	2.13573	5.46429	4.91851	7.06002	6.44963	2.68922	5.32606	9.26128	6.96213	6.36395	12.2171	11.1576	15.6925	13.8604	NM_008189
Lipa	2.66165e-19	4.87989e-18	1.2841	7.27511	84.3587	74.8382	106.421	95.0522	222.888	214.529	229.902	211.047	7.72142	76.7119	57.0271	91.8219	83.3566	146.524	143.026	150.312	133.403	NM_001111100,NM_021460
Siglec1	0.000215388	0.000982441	1.28358	3.95284	5.75468	3.13429	12.4206	14.7279	19.7718	27.1149	20.3085	20.5514	4.36116	2.43343	1.10911	4.98345	6.00547	6.04479	8.40745	6.17535	6.04169	NM_011426
Rilpl2	8.93048e-12	8.66129e-11	1.28288	3.62206	6.30677	9.12303	6.49654	6.7405	14.9146	17.1959	17.9579	19.6852	4.29904	13.5171	16.3882	13.2106	13.9361	23.1159	27.0218	27.6795	29.3369	NM_030259
H2-Ob	5.74128e-23	1.46815e-21	1.28242	5.96379	32.2808	37.2967	40.7092	35.1531	89.4084	87.1333	86.6871	90.5555	6.50073	32.6637	31.6202	39.082	34.2953	65.3966	64.6351	63.0601	63.6865	NM_010389
Vkorc1	3.75307e-16	5.26141e-15	1.28222	6.07379	31.1441	50.9322	38.8112	36.0975	93.83	87.4423	97.3291	103.202	6.68933	112.47	154.156	132.997	125.727	244.967	231.53	252.719	259.08	NM_178600
Herc6	5.89655e-10	4.95015e-09	1.27954	5.54086	24.7984	18.5329	32.3209	32.9741	63.1495	91.169	53.0261	56.3649	5.81672	12.6906	7.94525	15.6915	16.2717	23.3611	34.2062	19.5084	20.0483	NM_025992
Tgfbr2	2.66328e-13	2.92183e-12	1.2784	9.49476	404.965	326.141	509.207	444.453	1027.05	1030.11	1039.93	989.669	9.9508	230.852	155.9	275.379	244.259	422.978	430.19	426.077	391.868	NM_009371,NM_029575
Itprip	5.85485e-13	6.25739e-12	1.27607	3.65121	5.91706	8.39543	7.58552	7.45035	16.9208	18.8669	16.8465	18.4407	4.20482	4.24063	5.04706	5.15901	5.15227	8.77171	9.92223	8.68495	9.19491	NM_001001738
Man2b1	5.20905e-13	5.58675e-12	1.27565	10.8304	959.791	987.554	1187.73	1122.81	2464.26	2645.21	2544.73	2654.48	11.3742	599.56	516.951	703.946	676.353	1112.74	1211.39	1142.83	1152.58	NM_010764
Procr	3.33457e-10	2.85184e-09	1.27466	2.96226	3.67624	4.38661	5.34534	4.79612	10.658	10.5748	10.1703	12.6554	3.66168	6.59909	6.60186	9.1084	8.30005	13.8379	13.9236	13.1245	15.7999	NM_011171
Arl5c	2.41395e-12	2.44712e-11	1.27309	4.31559	9.25556	14.4121	11.4561	11.4749	24.0614	32.8657	25.6735	30.0114	4.90744	16.0158	20.8975	18.807	19.143	30.1002	41.7006	31.9395	36.1029	NM_207231
Asah2	1.06075e-14	1.30174e-13	1.27094	4.84486	17.1471	12.7191	19.4274	18.0302	40.9096	41.4164	42.1842	37.9746	5.24696	9.61253	5.97357	10.336	9.74694	16.5811	17.0244	17.0041	14.8004	NM_018830
Zmynd15	1.14722e-08	8.59045e-08	1.27007	3.08165	3.38396	4.35163	6.00495	6.08003	12.1429	10.5496	12.1372	12.9918	3.69952	3.2616	3.51381	5.49224	5.65257	8.46375	7.45589	8.41583	8.70576	NM_001029929
Grn	4.1577e-12	4.12913e-11	1.26569	10.9663	963.669	1211.93	1313.71	1212.23	2763.58	2782.64	2781.06	2977.25	11.5398	1115.98	1176.08	1443.42	1353.71	2313.41	2362.39	2315.38	2396.5	NM_008175
Lrpap1	9.69667e-21	1.99329e-19	1.26359	7.48337	94.9847	116.137	105.961	103.823	255.357	229.486	253.281	272.448	8.08984	88.2734	90.4448	93.4335	93.0467	171.549	156.356	169.232	175.998	NM_013587
D17H6S56E-5	4.08571e-12	4.06094e-11	1.26288	6.88652	55.0267	52.8142	75.4445	95.0954	148.427	162.04	168.401	189.209	7.56383	44.6977	35.9478	58.1451	74.4853	87.1517	96.4932	98.3408	106.827	NM_033075
Dnajb13	5.89802e-06	3.33415e-05	1.26265	2.93402	3.28004	2.61657	6.44054	5.61708	8.42741	9.98836	11.7134	12.9749	3.69766	7.75241	5.17165	14.4311	12.7969	14.3924	17.3061	19.9028	21.3071	NM_153527
Ggh	4.25768e-18	7.02071e-17	1.26057	5.71498	26.63	38.3601	29.4025	29.3261	76.0381	69.6032	73.5745	77.1937	6.27041	54.2572	65.4849	56.8353	57.6075	111.986	103.96	107.77	109.318	NM_010281
Tubb6	2.70113e-13	2.95937e-12	1.25896	3.94085	8.08643	7.72379	10.9209	9.44411	21.3556	20.9919	21.1241	23.1245	4.53135	12.5203	10.0218	16.0451	14.0993	23.9087	23.8341	23.5185	24.8952	NM_026473
Gnptab	7.16383e-20	1.37538e-18	1.25678	5.97763	40.666	30.3355	37.3116	40.3813	93.863	90.0592	88.8459	82.567	6.36749	21.1112	13.1974	18.3769	20.2147	35.2241	34.2754	33.1598	29.7925	NM_001004164
Apbb1ip	4.60328e-18	7.57014e-17	1.2553	7.91251	133.93	120.838	164.492	149.766	345.946	332.825	352.745	326.862	8.35254	142.458	107.702	166.002	153.612	265.989	259.531	269.74	241.661	NM_019456
Nrbf2	1.9055e-16	2.73249e-15	1.25423	4.43655	11.6393	14.4121	13.1984	11.8946	28.1596	31.0938	29.9111	32.8368	5.03724	17.5738	18.2322	18.9039	17.3168	30.7348	34.424	32.4671	34.4681	NM_001036293
Ctla2b	7.45803e-13	7.8777e-12	1.25382	4.04071	7.95004	9.82265	11.3503	9.74656	20.1149	22.3351	23.7066	26.5553	4.73093	21.2778	22.0811	28.3833	24.7062	37.7254	43.3627	44.9983	49.3458	NM_001145801,NM_007797
Atad2	4.02485e-11	3.70909e-10	1.25367	4.26038	12.0485	7.49292	13.5842	12.1415	27.0443	27.0959	27.1047	26.7151	4.73958	5.72764	2.98466	6.12456	5.56594	9.29171	9.44296	9.2631	8.82709	NM_027435
Tap1	3.00305e-17	4.62698e-16	1.25361	6.26449	35.8206	43.1595	48.5623	54.1524	116.512	114.33	103.318	99.0737	6.63043	32.8042	33.1639	42.2456	47.8731	77.1776	76.8105	68.0788	63.1142	NM_001161730,NM_013683
Rasa4	4.36462e-23	1.12911e-21	1.25292	6.86332	66.4776	73.404	70.5659	64.8372	161.381	163.276	163.628	167.783	7.39045	61.6507	57.007	62.1229	57.9734	108.189	111.032	109.066	108.146	NM_001039103,NM_133914
Ell2	5.38559e-16	7.4348e-15	1.24744	4.26336	12.0939	11.1239	11.1947	11.0922	26.7737	27.0896	27.8163	26.3619	4.72038	8.95405	6.89928	7.85981	7.91662	14.3286	14.7038	14.8043	13.5655	NM_138953
Npm1	1.90924e-19	3.52424e-18	1.24728	7.78408	117.257	151.733	129.315	124.304	311.999	308.498	309.969	310.162	8.27688	226.53	244.196	237.069	232.236	435.013	439.285	429.971	418.324	NM_001252260,NM_001252261,NM_008722
Mir7086	0.0081256	0.026543	1.24684	-1.62189	0.136398	0.181901	0.192905	0.228387	0.508152	0.472934	0.40777	0.369992	-1.43444	5.65142	6.24804	7.4275	9.04519	15.2652	14.365	12.0736	10.4789	NR_106054
Dhx32	2.25393e-19	4.14795e-18	1.24451	5.30391	22.0055	21.8491	25.7746	24.1349	54.5769	57.1367	58.0233	52.4379	5.71254	19.9958	16.6371	22.2735	21.2967	36.1053	38.3	38.1756	33.3562	NM_001286030,NM_001286031,NM_001286032,NM_133941
Cdkn1a	1.90378e-10	1.664e-09	1.24422	6.05837	35.1841	27.2222	45.37	50.4426	73.24	95.129	87.0389	119.432	6.90004	49.7359	32.2426	60.8716	68.7706	74.7366	98.4546	88.417	117.244	NM_001111099,NM_007669
BC028528	6.80098e-13	7.2243e-12	1.24407	3.90291	7.83312	10.5293	9.48346	7.65405	20.1809	20.5505	22.995	20.358	4.34752	47.3201	53.3107	54.3658	44.5872	88.1435	91.0345	99.9154	85.5053	NM_153513
St8sia4	3.25599e-14	3.82466e-13	1.24084	4.52874	14.9648	11.1239	14.1443	14.6415	33.2675	36.9771	30.4868	28.9603	4.856	7.82029	5.08841	6.81367	8.06266	12.8028	14.0705	12.1685	10.6147	NM_001159745,NM_009183
Trim25	2.09348e-16	2.98976e-15	1.23999	6.13801	39.3345	35.1768	48.0271	45.0107	86.8875	119.747	89.4775	99.6455	6.63873	19.1027	14.314	22.1291	21.077	30.5012	42.6332	31.2411	33.6362	NM_009546
Slc12a2	1.90776e-13	2.1206e-12	1.23938	7.91572	158.819	97.9536	158.655	159.309	341.61	362.128	333.82	319.395	8.3192	65.8106	34.0125	62.3742	63.6569	102.325	110.007	99.445	91.9916	NM_009194
Gnas	2.30523e-12	2.34177e-11	1.2382	10.3344	828.518	895.806	633.326	717.363	1835.53	1780.04	1833.43	1805.05	10.8178	1152.84	1098.38	867.336	984.141	2024.18	1994.38	2016.81	1918.95	NM_001077507,NM_001077510,NM_001310083,NM_001310085,NM_010309,NM_019690,NM_022000,NM_201616,NM_201617,NM_201618,NR_003258
Stat2	1.18786e-13	1.33866e-12	1.23688	6.11087	39.8346	35.3238	44.9904	44.5293	99.5781	128.348	79.4992	80.6918	6.33435	24.4913	18.1985	26.246	26.4	44.257	57.8527	35.1417	34.4841	NM_019963
Tnni2	3.3799e-10	2.88906e-09	1.23662	3.15833	4.78041	6.85626	4.92841	4.69119	12.2947	12.6116	12.8727	12.3022	3.62085	19.3614	23.2508	18.9339	18.3149	35.9905	37.4473	37.4631	34.6256	NM_009405
Cdk6	3.69657e-05	0.000189174	1.232	3.16925	5.33899	2.02889	7.23083	6.85778	11.6281	12.4665	13.7203	12.6049	3.65592	5.83671	1.85737	7.50172	7.23231	9.19191	9.99203	10.7876	9.58332	NM_009873
Timp2	1.37234e-14	1.67318e-13	1.23089	9.60915	422.326	462.532	513.47	468.286	1091.33	1080.95	1067.81	1141.09	10.1562	315.02	289.111	363.388	336.835	588.44	591.108	572.623	591.627	NM_011594
Creb3l2	5.83025e-06	3.3012e-05	1.22721	5.824	33.359	12.859	46.4341	42.9553	75.002	82.1832	83.0012	77.3114	6.27261	27.1597	8.77268	35.8724	33.7254	44.1457	49.0574	48.5874	43.7522	NM_178661
Klf4	4.88718e-17	7.39925e-16	1.22486	7.1382	90.0744	65.4913	93.9696	88.108	208.659	179.418	193.259	207.876	7.69958	79.9458	48.7061	79.1273	75.4088	133.869	116.741	123.316	128.24	NM_010637
Egr1	1.53988e-05	8.30693e-05	1.22339	10.9603	744.166	749.222	1741.73	1544.44	1999	2991.76	2737.29	3432	11.7448	654.471	552.162	1453.34	1309.8	1270.83	1928.93	1730.72	2097.99	NM_053207
Lyst	2.79166e-06	1.64026e-05	1.22267	6.38197	56.001	19.9531	64.3743	59.7695	117.72	136.072	113.704	99.5025	6.63666	12.815	3.82529	13.9759	13.1885	19.4732	22.8277	18.7062	15.8272	NM_010748
Zfp426	0.000605435	0.00255713	1.22221	4.061	5.76767	5.07923	21.9165	7.26517	25.8234	25.1411	21.228	21.2072	4.40649	4.46669	3.25838	16.0432	5.41996	14.5652	14.2218	11.7334	11.4274	NM_001110309,NM_146221
Rasgrp3	7.72412e-14	8.86839e-13	1.22112	8.39329	208.494	148.55	238.151	212.215	477.366	480.589	477.883	446.471	8.80242	120.571	71.983	130.666	118.344	199.557	203.751	198.684	179.447	NM_001166493,NM_207246
Sowahc	1.08172e-16	1.58659e-15	1.21911	7.40259	95.0757	87.0046	117.448	107.169	219.225	275.216	219.356	233.019	7.8643	56.9284	43.6545	66.722	61.8797	94.8868	120.812	94.4282	96.9822	NM_172939
St6gal1	6.00603e-15	7.50631e-14	1.21806	6.9034	72.3102	51.7228	81.9971	81.8427	159.632	169.134	173.398	167.556	7.3885	45.0679	27.0172	48.5713	49.2933	71.478	76.5701	77.5723	72.0088	NM_001252505,NM_001252506,NM_145933
Lamp2	3.77569e-14	4.40966e-13	1.2178	9.26449	345.19	314.535	418.71	400.875	853.195	891.372	857.189	839.015	9.71255	326.811	264.213	373.539	356.832	595.864	637.59	593.322	566.931	NM_001017959,NM_001290485,NM_010685
Zfp36	4.52824e-08	3.19264e-07	1.21675	11.2502	1067.87	1228.68	1936.97	1628.39	2786.71	3609.35	3340.67	3887.66	11.9247	1634.62	1576.05	2813.11	2403.64	3083.5	4050.37	3676.34	4136.39	NM_011756
Alkbh2	4.33009e-09	3.3709e-08	1.21518	2.63282	3.37097	4.51954	3.49096	3.53074	7.79387	8.26057	8.875	9.69546	3.27731	8.54155	9.60162	8.39843	8.62629	14.2889	15.3573	16.1776	17.0931	NM_175016
Gsto1	4.69908e-17	7.12771e-16	1.21417	4.99466	17.2705	20.3309	20.143	19.0487	41.2131	43.7495	44.6948	48.5194	5.60049	40.183	39.6368	44.4625	42.736	69.3183	74.6285	74.761	78.4723	NM_010362
Clint1	2.25416e-20	4.4828e-19	1.20991	7.18511	84.8004	78.882	96.7076	90.9535	201.413	197.503	213.08	200.763	7.64935	67.4211	52.5552	72.9508	69.732	115.76	115.119	121.8	110.951	NM_001045520
Ino80d	0.00182886	0.00697851	1.20902	5.96848	13.0032	39.7873	17.7161	80.7193	90.306	99.0071	85.8876	74.4104	6.21743	2.60071	6.65721	3.36582	15.5843	13.0743	14.5247	12.3587	10.3645	NM_001081436,NM_001114609
Optn	1.29083e-11	1.23475e-10	1.20817	3.39807	7.3265	5.92577	5.91161	6.28373	14.5714	15.6131	13.3765	15.2369	3.9295	8.19852	5.55366	6.27941	6.77956	11.7893	12.8129	10.7671	11.8547	NM_181848
Arsb	5.72408e-14	6.63129e-13	1.2033	9.02718	339.455	263.91	351.019	309.384	695.832	813.887	684.718	715.598	9.483	229.91	149.785	225.563	202.063	340.671	404.12	333.405	336.884	NM_009712
Samd9l	1.72599e-06	1.03717e-05	1.20283	3.77948	7.54734	8.39543	7.95267	9.34534	17.8777	31.5604	12.0812	14.9847	3.90541	3.8245	3.56664	3.82368	4.56744	6.55259	11.7311	4.40255	5.28126	NM_010156
Hspa1b	0.000279118	0.00125047	1.20163	5.11606	17.5044	40.445	13.4411	12.66	77.061	43.0748	34.3886	38.7734	5.277	16.8289	32.5828	12.2595	11.7351	53.5571	30.3604	23.7654	25.9086	NM_010478
H2-K2	3.58511e-10	3.05805e-09	1.19562	3.98732	6.91081	10.5363	10.616	10.4688	19.059	25.5258	19.7249	23.9486	4.58187	14.0924	18.0062	20.5487	20.5944	28.1053	38.1845	28.9259	33.964	NR_004446
Man2b2	2.10913e-13	2.3338e-12	1.1944	8.41834	181.175	168.629	251.872	230.566	480.996	441.329	485.902	496.377	8.95529	142.537	111.174	188.011	174.923	273.551	254.547	274.836	271.448	NM_008550
C4b	4.89594e-08	3.44167e-07	1.19402	5.91194	32.7614	29.391	32.2214	52.0969	124.709	67.4592	77.3564	65.5894	6.03539	16.4095	12.3362	15.3135	25.1654	45.1605	24.7741	27.8593	22.8369	NM_009780
Plekha1	1.49766e-21	3.34623e-20	1.19379	6.53915	59.6707	51.8487	57.2866	57.4733	129.236	133.411	131.958	123.022	6.94278	48.5396	35.3461	44.2138	45.0833	75.9969	79.5659	77.1779	69.5614	NM_133942
Snora3	0.00335267	0.0120211	1.19321	-0.794062	0.285786	0.258859	0.367142	0.462946	0.659938	0.681024	0.679617	1.1352	0.182949	6.2959	4.76062	7.80365	9.95263	10.6917	11.2365	10.997	17.6704	NR_028079
Mif	5.32548e-15	6.73504e-14	1.19273	6.31505	42.7314	63.5814	41.2692	46.2453	116.453	103.85	114.08	108.66	6.76367	208.377	259.816	190.93	217.473	410.513	371.279	399.964	368.325	NM_010798
Ddx3x	9.12566e-07	5.66204e-06	1.18942	9.4031	312.273	237.213	586.251	515.247	836.241	1006.15	959.331	963.542	9.9122	184.571	117.49	328.762	293.667	357.284	435.974	407.646	395.854	NM_010028
Hmox1	1.47872e-11	1.40896e-10	1.18743	5.94685	27.1301	32.4133	44.2561	46.7329	73.3851	85.2731	84.7602	99.4437	6.63581	46.5069	46.5619	71.979	77.2473	90.9365	107.163	104.462	118.49	NM_010442
Cpq	6.45476e-16	8.86069e-15	1.18685	5.30993	21.1611	24.2628	24.1007	27.3015	55.2632	61.1219	47.7891	56.2555	5.81392	29.7157	28.5624	32.1185	36.9742	56.1106	62.6877	48.2307	54.8946	NM_018755,NM_176073
Cited2	1.14529e-06	7.03275e-06	1.18537	6.73188	40.4776	44.2719	89.9373	84.9846	109.312	137.605	155.984	187.678	7.55212	55.539	50.8971	117.079	112.445	108.42	138.414	153.872	178.99	NM_010828
Tspo	3.67631e-12	3.66595e-11	1.18275	5.28438	17.4329	31.252	23.7335	22.9004	55.1642	52.0164	53.266	55.9276	5.80549	55.0212	82.6423	71.0666	69.6915	125.851	120.357	120.862	122.678	NM_009775
Gba	4.37072e-18	7.19254e-17	1.18267	7.07175	69.3744	91.4752	86.9255	81.3181	185.08	179.626	184.448	197.878	7.62847	90.1486	99.8154	107.061	101.417	173.91	171.333	172.444	178.886	NM_025961
Hacd4	7.07017e-09	5.39564e-08	1.18243	4.23535	10.5286	7.45094	15.0964	12.9748	25.7574	25.9924	27.6884	25.1006	4.64965	13.6091	8.06988	18.5231	16.1811	24.075	24.6424	25.7422	22.5595	NM_025760
Irgm1	1.78933e-18	3.07726e-17	1.18176	5.9427	36.2948	38.0453	38.8859	37.295	89.5866	98.3008	79.9709	73.5863	6.20137	44.0317	38.672	44.7525	43.6269	78.5633	87.4262	69.7466	62.046	NM_008326
Il6st	4.26079e-09	3.32224e-08	1.17794	8.01791	180.558	92.2028	185.369	177.407	385.16	389.899	359.205	303.679	8.2464	89.4733	38.2881	87.1542	84.7736	137.967	141.646	127.97	104.6	NM_010560
Lag3	4.52785e-12	4.48033e-11	1.17715	9.80265	452.438	617.449	611.945	508.883	1203.42	1263.83	1187.93	1298.67	10.3428	610.265	697.906	783.142	661.893	1173.36	1249.74	1151.96	1217.57	NM_008479
Rrad	1.33104e-08	9.88908e-08	1.17426	4.21021	8.02798	11.5927	13.3416	12.4749	18.5773	27.7707	25.1218	31.0877	4.95827	13.7659	16.6623	21.707	20.6291	23.0317	34.9189	30.9743	37.0601	NM_019662
Cks1b	9.25781e-06	5.1162e-05	1.17298	1.57059	1.68224	2.32273	1.30678	1.96289	4.19721	3.61321	4.0777	4.51558	2.17491	6.00157	6.94172	4.4149	6.74056	10.8125	9.45164	10.4502	11.1848	NM_016904
Pmp22	2.41566e-16	3.42981e-15	1.17275	8.24075	162.898	182.272	206.769	191.61	390.024	417.323	428.247	440.694	8.78363	237.366	222.602	285.949	269.266	410.71	445.708	448.506	446.2	NM_001302255,NM_001302257,NM_001302258,NM_001302259,NM_001302260,NM_001302261,NM_008885
Coro1c	2.27955e-19	4.18879e-18	1.17208	6.79152	65.1916	62.2941	73.0612	71.8184	141.194	146.502	162.5	163.57	7.35376	51.2578	41.0458	54.502	54.4521	80.2521	84.4469	91.8588	89.3963	NM_001301374,NM_009898
Akap1	9.54409e-17	1.40917e-15	1.17188	5.12504	23.1097	19.9461	20.6595	22.0733	45.6149	46.8456	52.0107	48.8305	5.60971	16.6071	12.0129	14.0859	15.2789	23.6947	24.6797	26.8846	24.3817	NM_001042541,NM_009648,NR_104310
Arl11	8.91284e-15	1.09985e-13	1.16835	5.38376	20.6545	28.2226	29.3278	24.6164	53.3428	55.3774	59.2946	63.092	5.97938	37.6444	43.1108	50.7185	43.2681	70.2883	74.0097	77.7121	79.9405	NM_177337
Helz2	0.000180989	0.000833007	1.16813	4.88566	19.6672	8.75223	22.1467	22.2276	38.6658	69.3447	23.2909	32.2818	5.01265	5.25541	1.95983	5.61504	5.72838	7.46962	13.5861	4.47478	5.99657	NM_183162
Tnfsf13b	2.8222e-10	2.43709e-09	1.16802	4.66917	13.7956	22.01	12.3459	14.5118	34.5214	37.3681	34.0528	34.8465	5.12294	21.9429	29.3436	18.6332	22.2653	39.699	43.5838	38.9479	38.5366	NM_033622
Ctss	1.89706e-08	1.3879e-07	1.16741	12.7475	3503.79	4847.14	4422.92	4174.13	9567.69	9551.68	9404.67	9542.4	13.2201	6974.73	8085.63	8353.55	8012.56	13767.4	13939.1	13459.1	13203.3	NM_001267695,NM_021281
Mitf	3.4875e-12	3.48812e-11	1.16605	5.58526	29.1566	20.226	35.2767	33.7025	64.3968	69.187	67.0982	64.9419	6.02108	16.1053	9.36423	18.4901	17.9908	25.7433	28.0359	26.6587	24.9504	NM_001113198,NM_001178049,NM_008601
Ptgfrn	2.82067e-14	3.34224e-13	1.16411	6.37497	46.5051	39.0177	61.8416	57.4671	115.271	110.364	115.863	117.548	6.87711	21.7129	15.2652	27.3952	25.8758	38.9068	37.7794	38.8933	38.1501	NM_011197
B430306N03Rik	9.49114e-10	7.84376e-09	1.16402	3.91435	7.0667	10.5223	9.91283	9.69101	20.3789	26.1122	17.8779	18.9621	4.24504	5.51263	6.87655	7.33914	7.28824	11.4955	14.9356	10.0271	10.2818	NM_177083
Nlrp3	2.22825e-07	1.47509e-06	1.16364	7.06496	67.1791	47.2313	112.184	103.953	150.657	217.026	177.34	195.499	7.61101	45.1355	26.591	71.516	67.3528	73.1702	106.902	85.6605	91.3017	NM_145827
Anxa4	5.57244e-15	7.01466e-14	1.16245	5.08604	18.602	19.0016	23.2233	23.0486	45.8987	44.4179	45.8302	51.6222	5.68992	25.0845	21.4768	29.7181	29.9753	44.7494	43.9172	44.4376	48.3987	NM_013471
Soat1	8.71554e-15	1.07714e-13	1.16097	6.82656	66.5945	52.9402	80.4974	80.5218	156.135	162.431	156.664	152.134	7.2492	37.5978	25.0484	43.1213	43.8394	63.7241	67.233	63.5906	59.7055	NM_009230
Eef1a1	5.8829e-09	4.52634e-08	1.15812	12.5751	3487.67	4136.01	3751.54	3730.43	8084.97	8730.96	8336.16	8558.61	13.0632	5267.07	5234.17	5375.36	5432.54	8826.02	9666.35	9050.72	8984.01	NM_001136061,NM_001276296,NM_007904
Ppt1	4.0908e-16	5.72501e-15	1.15607	8.48434	204.661	223.647	240.808	218.276	505.321	473.173	508.425	490.634	8.9385	221.795	203.099	247.599	228.103	395.86	375.926	396.121	369.581	NM_008917
Racgap1	1.21761e-08	9.08225e-08	1.15589	3.00724	4.05296	5.83482	4.33725	5.67264	11.7007	10.9531	11.3456	10.3345	3.3694	3.72171	4.50168	3.69763	4.99579	7.71255	7.32194	7.50129	6.58099	NM_001253808,NM_001253809,NM_012025
Abcd2	9.2906e-17	1.37423e-15	1.15482	7.30305	93.5038	81.4146	107.971	108.626	221.568	214.069	221.451	214.671	7.74598	45.5989	33.2685	49.9564	51.081	78.1068	76.5324	77.6415	72.7653	NM_011994
Uap1l1	7.5716e-17	1.12816e-15	1.15175	5.91679	31.2805	41.5294	39.7384	37.4308	77.1336	78.5196	86.3353	91.2534	6.51181	50	55.6299	60.2723	57.6997	89.1297	92.0208	99.2215	101.4	NM_001033293
Lrp12	1.83437e-12	1.87907e-11	1.14805	5.53669	28.3382	20.5548	35.1834	31.3569	63.9744	65.908	65.3951	60.5609	5.92031	18.8373	11.4477	22.1887	20.1001	30.7423	32.1201	31.2528	27.9838	NM_172814
Hspb3	4.68375e-07	2.99743e-06	1.14678	2.82427	2.82538	5.42205	4.77907	4.57391	9.5955	9.44606	10.8659	9.0648	3.18027	9.76318	15.7042	15.6753	15.2405	23.9924	23.9521	27.019	21.7934	NM_019960
Slc1a5	1.61059e-10	1.4184e-09	1.14622	3.34807	5.55983	6.56242	6.37209	6.82692	13.7003	12.6998	14.8396	14.8165	3.88913	5.44473	5.38586	5.92193	6.44432	9.70083	9.12005	10.4495	10.085	NM_009201
Galc	5.92732e-18	9.66295e-17	1.14396	6.18956	42.9847	39.8153	47.4111	51.6586	97.8425	94.9461	105.493	103.657	6.69567	30.3518	23.5583	31.7645	35.1734	49.9418	49.1507	53.5521	50.8766	NM_001033416
Perp	9.99199e-08	6.84281e-07	1.14259	2.80139	4.1309	3.57505	5.30178	4.34552	7.64868	9.33886	10.1783	11.167	3.48117	5.87317	4.25974	7.14577	5.95251	7.86023	9.73253	10.4047	11.0345	NM_022032
Mir1938	0.00863926	0.028052	1.1405	-1.21272	0.188359	0.279848	0.354696	0.222214	0.501553	0.769305	0.471734	0.563396	-0.827778	5.06792	6.26607	9.07513	5.66925	9.79006	15.234	9.16065	10.4622	NR_035459
Hspa1a	4.58275e-05	0.00023123	1.13997	5.39244	21.2521	46.0769	19.5643	17.9685	84.3071	57.3069	40.9769	48.4773	5.59924	20.5196	37.2808	17.9211	16.7294	58.8418	40.5629	28.4423	32.5337	NM_010479
Colgalt1	2.82093e-17	4.35736e-16	1.13907	7.47036	102.038	101.074	124.424	115.446	232.107	243.409	248.612	251.51	7.97447	86.6637	71.9346	100.262	94.5491	142.498	151.558	151.801	148.478	NM_146211
Slc16a7	3.10585e-10	2.66601e-09	1.13834	4.51667	13.3345	10.2284	17.797	15.8081	30.9841	33.3828	32.8695	28.6239	4.83915	14.8864	9.56924	18.8556	17.0219	25.0143	27.3324	26.3906	22.2183	NM_011391
Nucb2	1.14997e-13	1.29835e-12	1.13791	4.8126	14.7245	20.17	16.8014	18.5179	37.1347	38.749	38.0825	40.5477	5.34155	23.553	27.0343	25.4964	28.5619	42.932	45.437	43.7912	45.0819	NM_001130479
Parp9	2.00208e-15	2.63857e-14	1.13649	6.06498	39.2695	40.8857	46.1852	41.0849	90.2796	111.499	77.8521	88.4364	6.46657	29.7659	25.9694	33.2154	30.0311	49.4704	61.962	42.4247	46.5975	NM_030253
P2rx4	4.91864e-18	8.06161e-17	1.13556	6.39488	45.7906	51.0162	57.1123	56.6153	110.797	113.807	115.567	122.4	6.93546	62.067	57.9462	73.4563	74.0053	108.568	113.101	112.626	115.331	NM_011026
1190002N15Rik	1.40615e-13	1.5781e-12	1.13506	4.61264	14.3412	13.4257	16.5525	16.8821	33.0893	37.2104	31.934	32.1893	5.00851	9.80649	7.69343	10.7383	11.1335	16.3598	18.6556	15.7005	15.3017	NM_001033145
Lsp1	6.26593e-12	6.14046e-11	1.13281	6.43783	43.8551	67.926	49.7695	55.64	106.435	115.806	148.5	105.523	6.72142	66.8722	88.5722	73.9709	81.6789	119.765	132.627	167.233	114.981	NM_001136071,NM_001271508,NM_001271509,NM_001271510,NM_001271523,NM_019391
Rpl12	1.18739e-09	9.73059e-09	1.13263	9.21534	343.716	518.893	300.926	325.945	819.591	824.922	793.121	828.151	9.69375	1455.52	1841.34	1209.04	1330.99	2508.83	2560.96	2414.6	2437.61	NM_009076
Rcan1	1.12549e-06	6.92155e-06	1.13166	6.86378	56.9038	58.3902	84.1688	92.4843	133.519	98.1179	175.413	232.674	7.86217	67.9183	58.3483	96.4169	107.715	117.812	87.558	154.199	198.219	NM_001081549,NM_019466
Lrmp	1.73892e-18	2.99479e-17	1.13141	6.19846	41.3415	45.7271	52.3519	44.6774	97.1693	100.735	102.558	102.858	6.68451	48.4255	44.8832	58.1403	50.4619	82.3027	86.5345	86.3392	83.6459	NM_001281980,NM_001281981,NM_008511
Mir1894	0.0058593	0.0198268	1.13055	-1.10362	0.194854	0.328821	0.336028	0.277768	0.560948	0.599049	0.679617	0.655894	-0.608465	6.37512	9.14383	10.621	8.91826	13.3743	14.6051	16.1359	15.196	NR_035445
Parp14	4.08959e-09	3.19692e-08	1.1303	6.71916	64.3537	49.7149	77.5914	72.6085	137.261	205.505	112.688	123.039	6.94297	23.9766	15.5218	27.4297	26.0879	36.9694	56.134	30.1847	31.8637	NM_001039530
AW112010	4.77711e-09	3.7059e-08	1.12731	3.79825	6.16388	10.1095	8.30736	10.3391	20.4251	16.7545	18.8774	20.2318	4.33855	21.4793	29.5241	27.4646	34.7509	51.458	42.8178	47.2944	49.0156	NR_102366
Rab20	2.82952e-10	2.44255e-09	1.12361	3.82521	7.69023	10.921	9.55191	7.48121	18.3463	18.766	19.573	20.9802	4.39096	28.7706	34.2382	33.8962	26.9815	49.6238	51.4657	52.6387	54.5657	NM_011227
Anxa2	1.78316e-06	1.0702e-05	1.11857	4.93668	12.8928	32.2384	15.3204	16.7833	38.6592	44.7837	41.4007	42.8434	5.421	25.351	53.1136	28.5716	31.8231	54.9453	64.5566	58.5178	58.5539	NM_007585
Gga2	1.86668e-15	2.46412e-14	1.11803	5.03334	20.2453	18.7778	21.792	21.7832	43.6087	44.2855	46.07	45.3324	5.50247	11.1808	8.68897	11.4205	11.6032	17.4124	17.9333	18.2934	17.4028	NM_028758
Vps26a	4.24911e-05	0.000215778	1.11565	5.36783	27.6238	18.1691	30.8461	27.641	40.0913	44.5062	102.262	39.1266	5.29008	24.4989	13.5701	26.0396	23.7498	25.827	29.0051	65.4037	24.1695	NM_001113355,NM_133672
Tec	2.38391e-15	3.11156e-14	1.11298	5.95844	34.2228	47.5181	41.151	34.363	85.9174	85.7208	85.088	83.3911	6.38182	35.1588	40.945	40.0227	34.0728	63.8424	65.1733	63.5651	59.6826	NM_001113460,NM_001113461,NM_001113464,NM_013689
Trim30d	7.41495e-12	7.22876e-11	1.11291	6.10722	42.5756	36.3102	49.8255	45.628	92.2594	122.2	76.4929	86.1071	6.42806	31.046	22.0639	34.6988	32.3202	48.9091	65.9591	40.2835	43.8351	NM_001167828,NM_199146
Dnase1l1	2.18229e-08	1.58612e-07	1.1082	3.21492	4.39071	6.46448	5.98628	6.66643	11.186	12.2143	13.4724	13.8158	3.78825	7.33752	9.00361	9.48979	10.6789	13.4428	14.9339	16.1371	15.9626	NM_001172154,NM_027109
Glmp	5.74169e-15	7.20173e-14	1.10763	7.37993	87.1256	118.005	113.335	103.867	225.059	210.329	226.56	248.147	7.95505	153.149	173.814	189.011	176.056	285.962	271.039	286.305	303.185	NM_020003
Anxa3	1.43631e-13	1.60899e-12	1.10745	8.59852	220.328	283.688	251.89	227.06	517.458	542.461	507.554	550.472	9.10453	372.735	402.172	404.311	370.413	632.798	672.777	617.303	647.296	NM_013470
3110082I17Rik	4.0511e-08	2.87259e-07	1.10611	3.40077	4.98826	7.98265	7.56686	6.23434	13.1262	12.5989	16.2069	15.7078	3.97341	9.21763	12.3665	13.266	11.1144	17.5444	17.0752	21.5367	20.1854	NM_028469
Pabpc1	1.54777e-12	1.59351e-11	1.10437	9.32457	371.404	380.789	448.193	427.935	847.724	902.71	850.265	900.274	9.81422	355.827	305.707	407.401	395.351	587.084	634.027	585.638	599.516	NM_008774
Gpr157	3.66673e-12	3.65789e-11	1.10152	5.55696	27.5004	22.5347	37.1747	32.4741	63.0307	65.6999	64.7155	63.3947	5.98629	15.6013	10.711	20.0106	17.764	25.8495	27.326	26.396	24.9981	NM_001004761
Gm6548	3.61438e-10	3.08194e-09	1.10091	4.92329	16.5561	23.927	18.6309	18.0487	42.1569	51.102	33.5011	38.723	5.27512	21.9266	26.5498	23.4049	23.0479	40.3523	49.6133	31.8909	35.6391	NR_003363
Mapkapk2	3.09295e-17	4.75648e-16	1.10073	7.11009	77.6557	91.4472	95.096	87.2253	185.905	178.233	192.228	197.323	7.62442	81.731	80.6472	94.9592	88.5237	141.431	137.521	145.451	144.349	NM_008551
Cfhr2	8.44149e-06	4.69482e-05	1.10014	2.99608	5.25456	2.76349	6.4841	5.76523	11.6809	10.5559	11.4975	9.7291	3.28231	8.85984	3.89687	10.3718	9.37138	14.2359	13.047	13.9397	11.4006	NM_001025575
H2-Eb1	4.03722e-06	2.33025e-05	1.09859	6.58976	38.8084	56.6621	49.7259	100.058	162.305	98.1495	135.044	129.716	7.01921	62.8188	76.8541	76.3687	156.181	189.917	116.472	157.153	145.949	NM_010382
Slc38a10	7.09137e-09	5.41014e-08	1.09812	8.05017	169.127	177.514	131.007	197.468	390.637	373.668	241.408	439.55	8.77988	103.137	88.2969	75.9787	115.702	170.355	164.793	108.661	185.07	NM_001164798,NM_001164799,NM_001164800,NM_001164801,NM_001164802,NM_024249
Tor3a	3.57871e-14	4.18763e-13	1.09532	6.38255	48.1029	56.7671	56.7452	51.1587	111.893	139.011	96.0658	107.626	6.74988	39.7633	39.3244	44.5064	40.7796	66.8653	84.2511	57.0941	61.8447	NM_023141
Srgn	3.15104e-11	2.92592e-10	1.09411	6.91553	54.8838	86.1231	83.7706	83.2686	143.992	152.783	167.578	193.287	7.5946	158.077	207.857	228.915	231.262	299.798	322.61	347	386.961	NM_011157
Csf3r	1.8007e-11	1.70313e-10	1.09379	9.37996	351.094	468.059	468.753	412.633	893.761	922.145	897.822	915.797	9.83888	248.381	273.923	312.673	279.527	456.065	476.117	455.434	439.245	NM_001252651,NM_007782,NR_045561
Rnf128	1.15895e-12	1.20435e-11	1.0935	4.70548	14.9908	15.2307	19.527	16.8204	34.2904	33.6666	36.6114	37.5037	5.22896	14.7235	12.5381	18.1965	15.9342	24.3499	24.2632	25.8629	25.6065	NM_001254761,NM_023270
Litaf	3.24387e-16	4.56854e-15	1.08967	6.98651	71.8881	82.9608	91.0636	78.349	161.698	168.093	175.925	184.407	7.52675	86.8171	83.9585	104.344	91.2462	141.164	148.827	152.746	154.801	NM_019980
Slc11a1	1.71449e-14	2.07378e-13	1.08914	8.20683	166.204	188.764	213.944	186.839	401.995	385.977	414.574	405.309	8.66288	194.889	185.484	238.025	211.265	340.747	331.806	349.499	330.349	NM_013612
Nucb1	6.01626e-14	6.96015e-13	1.08698	8.25439	174.797	178.508	222.967	205.604	405.816	398.399	420.467	436.271	8.76908	179.026	153.17	216.664	202.975	300.447	299.113	309.568	310.608	NM_001163662,NM_008749
Pianp	1.06419e-07	7.26748e-07	1.08585	5.25968	34.2683	26.9213	15.6502	21.2832	50.2609	46.2277	51.3151	60.4768	5.91831	41.6533	27.4194	18.2533	24.9157	44.915	41.2016	45.4717	51.0783	NM_001145926,NM_001145927,NM_175696
Synj2	1.2581e-13	1.41716e-12	1.08475	5.17444	27.8381	20.7857	21.624	22.2893	51.33	48.5104	49.588	46.846	5.54985	13.4902	10.4648	10.1653	10.0032	17.4645	16.4115	17.0707	15.0143	NM_001113351,NM_001113352,NM_001113353,NM_001290698,NM_011523
Btg1	3.0318e-12	3.05318e-11	1.08372	8.32679	171.387	213.174	236.894	201.931	406.126	492.904	389.069	457.066	8.83626	92.4602	96.3695	121.254	105.047	158.375	194.941	150.899	171.392	NM_007569
Tlr1	2.44751e-14	2.91706e-13	1.08346	5.75971	33.4629	27.9288	39.2717	38.2641	72.8176	70.7698	74.406	76.4369	6.2562	30.6566	21.0529	34.4007	33.962	48.0546	47.0701	48.8417	48.4593	NM_001276445,NM_030682
Fuca1	4.03429e-16	5.64917e-15	1.07995	7.25967	87.4374	110.295	101.045	94.8855	206.244	200.606	206.212	219.128	7.77563	93.63	98.9672	102.658	97.9767	159.644	157.483	158.751	163.1	NM_024243
Rttn	2.32309e-07	1.53455e-06	1.07862	4.52321	15.7052	8.47238	18.0708	16.8266	30.2846	33.6792	32.7176	28.1025	4.81263	5.83613	2.63685	6.37123	6.0293	8.13646	9.17666	8.74049	7.25854	NM_175542
Myo1f	2.45494e-13	2.70054e-12	1.07748	8.25173	179.792	168.993	225.742	209.412	423.753	425.76	405.012	399.868	8.64338	126.726	99.8172	150.964	142.336	215.908	220.006	205.234	195.908	NM_053214
Pign	2.93221e-09	2.32643e-08	1.07734	6.04885	42.3937	26.4316	52.9929	48.4365	91.9888	91.9572	91.8442	83.492	6.38357	16.8997	8.82909	20.0431	18.6198	26.5078	26.8754	26.3224	23.1352	NM_013784
Nuak2	6.06004e-07	3.83201e-06	1.07654	5.23806	17.1796	18.4629	29.8941	31.5421	40.5796	46.0133	50.9873	67.1871	6.07011	14.9301	13.4472	24.6499	26.4363	25.4934	29.3188	31.855	40.5882	NM_001195025,NM_028778
Tmem120b	2.03832e-08	1.48768e-07	1.07563	2.75897	4.32575	4.10676	4.44926	4.51218	8.42741	9.25689	9.62657	9.35911	3.22637	6.27919	4.99151	6.12977	6.31682	8.84793	9.85472	10.0502	9.44735	NM_001039723
Zc3hav1	8.55112e-09	6.47726e-08	1.07452	5.79191	33.9435	22.5767	44.9282	41.2146	74.2431	86.4775	69.4648	70.2816	6.13508	26.3455	14.8301	33.0048	30.8437	41.8433	49.674	38.9996	38.2503	NM_028421,NM_028864
Cfh	2.59516e-09	2.06807e-08	1.07274	10.0607	681.027	514.884	819.548	737.56	1452.35	1420.5	1483.82	1434.13	10.486	421.524	267.054	481.28	440.218	649.806	644.563	660.274	616.993	NM_009888
Gm2a	2.94116e-14	3.47657e-13	1.07239	8.40734	194.834	224.221	233.708	222.56	456.671	465.713	449.666	468.679	8.87245	123.682	119.274	140.758	136.239	209.555	216.732	205.215	206.799	NM_010299
Pvr	1.26196e-11	1.20904e-10	1.07078	4.10047	11.2171	10.5572	11.3316	11.1231	21.1576	25.4627	22.6033	23.6879	4.56608	10.4888	8.27613	10.054	10.0328	14.3059	17.4597	15.1995	15.4009	NM_027514
Slfn8	6.03855e-09	4.63734e-08	1.06966	6.21521	45.9011	43.3694	55.1024	47.3934	93.4077	145.052	73.1428	90.8918	6.50608	36.5539	29.9571	41.3347	35.9598	46.68	84.5863	41.61	50.2958	NM_001167743,NM_181545
Atp6v1c1	4.44045e-17	6.75219e-16	1.06922	7.42931	106.033	116.249	110.167	112.576	234.483	234.462	227.584	237.266	7.89036	136.539	125.441	134.599	139.794	218.274	221.348	210.696	212.374	NM_025494
Xylt1	0.00231965	0.00861701	1.06892	3.71154	10.665	2.11984	9.68881	11.3206	19.1118	19.2705	18.0858	14.4381	3.85181	9.38022	1.5631	8.08772	9.60507	12.1554	12.4318	11.4409	8.82823	NM_175645
Ucp2	8.02382e-08	5.538e-07	1.06776	9.27134	300.633	337.272	490.439	468.286	749.941	688.049	912.014	996.85	9.96123	515.375	484.505	797.69	774.115	929.322	864.712	1124.01	1187.82	NM_011671
Hspa5	2.92778e-10	2.52202e-09	1.06679	10.1376	620.135	701.326	846.828	743.56	1519.69	1544.66	1485.67	1549.63	10.5977	652.792	618.931	845.934	754.999	1153.51	1191.12	1123.56	1129.65	NM_001163434,NM_022310
Ftl1	1.04789e-08	7.87644e-08	1.06428	10.6846	844.1	1255.37	1125.73	1034.38	2120.86	2085.08	2233.43	2467.92	11.2691	2351.08	2930.05	2974.9	2778.18	4270.08	4257.57	4472.26	4777.9	NM_010240
Pdk1	3.22242e-14	3.78704e-13	1.06375	7.06347	80.5136	72.8233	101.922	90.9597	178.658	186.979	177.876	180.228	7.49368	41.9514	31.7977	50.3877	45.702	67.291	71.4235	66.6338	65.2754	NM_172665
Wbp5	2.70697e-11	2.52896e-10	1.06322	4.92537	17.5174	24.9624	17.4423	18.7339	41.6553	39.1274	42.1362	41.4307	5.37263	46.4822	55.5062	43.915	47.9318	79.9067	76.1176	80.3949	76.4127	NM_011712
Cadm1	2.11318e-12	2.15384e-11	1.06268	8.22788	196.672	152.377	206.004	221.406	402.523	400.978	415.262	403.131	8.65511	121.575	78.9785	120.873	132.014	180.227	182.042	184.932	173.546	NM_001025600,NM_018770,NM_207675,NM_207676
Ccdc86	4.59108e-10	3.8782e-09	1.06224	4.63721	11.5224	18.1551	17.573	17.1846	32.0862	34.0827	32.9014	35.4856	5.14916	10.3624	13.6862	14.9953	14.9038	20.8662	22.4788	21.2765	22.1882	NM_207268
Sdk1	3.13672e-07	2.03782e-06	1.05804	5.06183	20.7454	12.4322	27.8903	25.5917	44.5524	47.8672	45.5103	42.5238	5.4102	6.58311	3.3055	8.3965	7.83188	10.2206	11.1364	10.3819	9.38044	NM_177879
Cdk18	3.93184e-08	2.7937e-07	1.05781	3.38251	8.06695	7.66782	5.65647	5.65412	14.8816	12.9647	14.8956	13.5551	3.76077	7.15323	5.69698	4.75819	4.83235	9.53997	8.42674	9.49552	8.35468	NM_008795
Ccnl1	7.60702e-14	8.74217e-13	1.05777	7.0067	69.6602	83.4435	91.3125	89.3795	153.832	189.741	165.419	185.887	7.53828	87.7355	88.0663	109.119	108.554	140.059	175.202	149.785	162.74	NM_019937
Klhl7	7.7429e-17	1.15158e-15	1.05688	6.1283	45.5503	41.0676	50.1304	44.8873	96.8063	93.8111	95.1783	92.0943	6.52504	35.9572	27.1447	37.5115	34.1195	55.206	54.2497	54.0552	50.5376	NM_001161800,NM_026448
Mcm6	5.34547e-13	5.723e-12	1.0552	4.40874	12.9448	13.8594	14.7292	13.6415	30.2714	28.1364	28.1042	28.1446	4.81479	12.0549	10.8155	13.014	12.2463	20.378	19.2088	18.8145	18.2159	NM_008567
Crip1	1.22703e-06	7.49879e-06	1.05145	3.82066	7.39145	14.0274	6.96325	8.38242	18.7686	17.8706	19.6289	19.9207	4.3162	44.6547	71.0153	39.9251	48.8422	81.9901	79.1823	85.2692	83.6611	NM_024223
Smad7	7.33723e-11	6.61923e-10	1.05075	7.03026	75.3889	68.8285	102.097	94.0892	148.348	172.343	175.421	209.104	7.70808	45.861	35.0858	58.9299	55.1968	65.2356	76.8621	76.7218	88.419	NM_001042660
Ier2	0.000131998	0.000620746	1.05044	8.32128	108.092	171.316	296.713	257.034	270.687	466.193	407.466	581.265	9.18305	191.871	254.828	499.723	439.971	347.335	606.676	519.992	717.187	NM_010499
C3ar1	7.75192e-12	7.54222e-11	1.05018	8.05716	151.018	146.332	206.427	190.073	344.481	382.383	364.858	345.11	8.43091	94.9058	77.0635	123.084	115.186	156.491	176.173	164.845	150.752	NM_009779
Slc44a2	2.02048e-14	2.4223e-13	1.04904	8.09381	176.641	164.543	198.281	172.617	363.804	372.785	362.899	373.927	8.54661	138.049	107.753	147.022	130.083	205.524	213.583	203.895	203.124	NM_001199186,NM_152808
Hvcn1	5.52861e-13	5.91649e-12	1.04871	8.21713	168.938	182.894	222.326	201.592	395.923	378.227	404.516	426.129	8.73515	163.704	148.467	204.383	188.365	277.238	268.597	281.704	286.928	NM_001042489,NM_028752
Dnaaf3	2.0865e-07	1.38765e-06	1.04745	2.94225	4.70247	4.7784	6.04228	4.49367	9.92547	8.92268	11.8253	10.7129	3.42128	5.80147	4.94131	7.06911	5.34444	8.84981	8.07338	10.4878	9.18516	NM_027269
Rpl10a	7.06931e-10	5.89818e-09	1.0469	8.29281	173.322	279.827	182.115	182.969	414.474	413.956	426.168	435.926	8.76794	564.176	763.276	562.422	574.307	975.242	987.832	997.305	986.293	NM_001162933
Plbd2	4.38874e-15	5.57925e-14	1.04522	7.17032	82.7869	91.0414	104.76	97.4965	187.898	185.421	193.355	209.466	7.71057	62.2149	57.3331	74.6964	70.6523	102.073	102.156	104.466	109.418	NM_023625
Lair1	1.14375e-11	1.0988e-10	1.04461	8.8312	299.627	246.455	329.65	313.902	617.214	622.072	628.973	585.747	9.19413	232.974	160.18	242.659	234.874	345.938	353.011	349.957	315.786	NM_001113474,NM_001302675,NM_001302676,NM_001302677,NM_001302681,NM_001302682,NM_001302683,NM_178611
Lrrc39	8.80726e-10	7.29834e-09	1.04418	3.72291	7.31351	8.52136	9.86305	8.76512	18.4585	16.5464	18.7095	17.3644	4.11806	6.5003	6.3353	8.2832	7.52307	11.9168	10.784	11.9766	10.7157	NM_027321,NM_175413
Alpk1	2.7736e-05	0.000144423	1.04285	4.26466	12.9058	5.92577	14.2252	17.1537	23.7776	28.9877	25.1538	25.5462	4.67504	7.26858	2.79656	7.60172	9.31836	9.68182	11.9732	10.1879	10.0037	NM_027808
Mthfd1l	3.24137e-09	2.56422e-08	1.04132	3.38864	7.50187	6.31056	6.80768	6.74667	13.3176	15.6951	13.6483	13.6645	3.77236	5.49324	3.87405	4.74642	4.73427	7.03639	8.42719	7.20664	6.97031	NM_001170785,NM_001170786,NM_172308
Tbxas1	5.48151e-12	5.39774e-11	1.04078	7.68064	106.695	138.077	160.404	131.637	267.341	250.308	292.731	294.042	8.19988	145.732	158.04	207.867	173.382	263.953	250.64	287.449	279.159	NM_011539
Got1	7.24328e-13	7.65749e-12	1.03762	6.2515	53.0132	59.0618	42.0471	45.5045	90.4247	107.066	99.4719	112.831	6.81802	69.6293	65.0049	52.396	57.6269	85.8512	103.089	93.9209	103.001	NM_010324
Rpl23	3.40572e-09	2.68641e-08	1.03531	8.89383	276.595	423.017	270.135	278.083	616.211	655.789	632.188	653.288	9.35157	703.653	901.795	652.016	682.177	1133.18	1223.06	1156.23	1155.19	NM_022891
Rnaseh2b	9.01292e-09	6.80595e-08	1.03417	3.50769	6.45616	9.09504	7.43618	6.83926	15.0466	15.8716	15.2314	14.9258	3.89974	11.9668	14.1267	13.0776	12.2206	20.1603	21.5756	20.3029	19.2283	NM_026001
Cnr2	1.97934e-10	1.72757e-09	1.03365	4.96651	18.3422	16.1822	23.6589	23.8633	40.276	41.9208	43.1916	42.5995	5.41276	12.1291	8.96796	14.8462	15.2447	19.2565	20.331	20.5383	19.5866	NM_001305278,NM_009924
Fcgr2b	6.16271e-13	6.5663e-12	1.03171	8.3022	186.482	190.541	234.218	218.177	415.649	431.076	429.406	419.587	8.71283	357.793	306.65	426.644	403.717	576.963	607.02	592.798	559.777	NM_001077189,NM_010187
Nampt	1.94483e-14	2.33733e-13	1.0299	6.1399	45.323	43.3134	46.4777	50.313	92.5036	111.593	86.895	87.6208	6.4532	26.9288	21.5656	26.2007	28.8267	39.7288	48.6077	37.1183	36.1876	NM_021524
Trim34a	1.35016e-08	1.00159e-07	1.02958	4.82279	15.0167	18.379	21.2569	19.7586	37.0291	49.6895	30.4149	34.7624	5.11946	15.7242	16.1257	21.1153	19.9461	28.0264	38.1435	22.8948	25.2985	NM_030684
Tmem221	1.90119e-06	1.13741e-05	1.02738	2.83478	3.57881	4.56151	6.27252	4.33935	9.37772	9.96313	9.3947	9.49365	3.24696	6.27402	6.70929	10.4401	7.33735	11.8938	12.8197	11.8484	11.5796	NM_001100462
Cyp4v3	5.52565e-15	6.96295e-14	1.02329	6.722	62.9378	65.1695	80.3792	69.9666	136.726	143.879	143.359	142.018	7.14993	58.0323	50.3528	70.3172	62.2094	91.1339	97.258	95.0351	91.0186	NM_133969
Irf8	1.54532e-11	1.46899e-10	1.02103	8.81766	265.917	286.606	343.222	295.792	606.655	631.089	607.21	573.117	9.16269	251.303	227.049	307.815	268.87	414.076	437.546	412.818	376.646	NM_001301811,NM_008320
Tcf19	1.11548e-05	6.11199e-05	1.01922	2.16373	3.24107	3.60304	2.48287	2.48757	6.4344	5.47342	6.49234	5.54147	2.47027	5.31218	4.92482	3.87282	3.93824	7.47601	6.542	7.53062	6.30602	NM_001163763,NM_001163764,NM_025674
Fxyd5	3.36089e-09	2.65362e-08	1.01804	5.10447	17.277	29.454	20.5724	23.6473	44.4402	42.2046	50.0598	47.4851	5.5694	44.8953	64.3072	50.1325	59.537	84.4316	81.1587	94.5165	86.5895	NM_001111073,NM_001287213,NM_001287217,NM_008761
AA474331	0.000521076	0.00222042	1.01725	1.35854	1.57832	0.979466	2.14062	2.04931	3.35909	3.63844	3.52601	3.14493	1.65303	5.45664	2.82148	7.01836	6.83131	8.39665	9.21258	8.75462	7.55629	NR_033628
Gns	8.93734e-09	6.75096e-08	1.01683	10.2283	729.669	644.048	930.051	870.321	1559.73	1614.19	1590.93	1657.85	10.6951	511.383	378.239	618.428	588.179	790.171	829.353	801.591	807.603	NM_029364
Ptpn6	1.22202e-12	1.2683e-11	1.01481	8.42539	199.433	229.51	250.092	231.449	469.177	453.259	465.745	451.575	8.81882	242.813	234.159	288.897	271.729	412.92	404.57	407.671	382.16	NM_001077705,NM_013545
Btg2	2.65092e-05	0.000138596	1.01453	10.053	457.582	519.474	1005.14	831.637	1120.13	1572.13	1345.1	1647.27	10.6859	400.995	381.474	835.72	702.773	709.563	1010.01	847.433	1003.39	NM_019493
Ly6e	8.18537e-09	6.20792e-08	1.01198	9.83859	477.262	731.025	619.574	600.25	1320.91	1226.83	1141.8	1207.16	10.2374	605.91	776.793	739.772	740.441	1215.14	1152.79	1043.94	1041.8	NM_001164036,NM_001164037,NM_001164038,NM_001164039,NM_001164040,NM_008529
Pcna	7.35951e-15	9.13709e-14	1.01187	6.44527	49.8696	61.1887	62.5386	57.4733	113.839	115.616	114.519	121.988	6.93059	106.93	109.937	127.225	118.834	176.44	181.737	176.526	181.804	NM_011045
Tmcc3	1.6906e-08	1.24207e-07	1.01137	7.28502	98.4401	66.4778	130.958	117.792	214.605	208.683	207.003	203.613	7.66969	48.2747	27.2222	61.192	55.8752	76.5434	75.5351	73.4703	69.895	NM_001168684,NM_172051,NM_177026
Trim14	2.86969e-10	2.47635e-09	1.01025	5.53447	25.7921	25.4311	37.1684	34.5852	60.1798	71.2742	59.0147	57.2478	5.83915	21.7447	17.9657	29.7362	28.1195	36.6799	44.0568	35.7752	33.5537	NM_029077
Rasgef1b	9.53285e-12	9.2345e-11	1.00913	5.49582	28.1499	26.9073	33.2855	31.4433	49.9045	63.8839	56.744	70.5843	6.14128	25.3881	20.3393	28.4889	27.3499	32.5442	42.2505	36.7991	44.2597	NM_145839,NM_181318
Icam1	2.92769e-09	2.3236e-08	1.00891	7.35283	85.1966	97.7577	131.032	120.088	174.983	243.655	202.494	252.418	7.97967	90.6513	87.1639	132.286	123.221	134.591	190.071	154.903	186.692	NM_010493
Adcy3	7.16785e-08	4.97008e-07	1.00856	4.24996	12.5291	9.68972	13.5594	14.7217	24.5365	19.92	27.7763	29.3975	4.87762	7.30572	5.02249	7.47893	8.27904	10.3077	8.52239	11.5575	12.3885	NM_001159536,NM_001159537,NM_138305
Tbc1d4	1.14105e-06	7.01022e-06	1.00769	5.02668	19.7907	12.6281	27.741	26.4188	44.526	43.5225	44.7668	41.2877	5.36764	8.05094	4.30404	10.7069	10.3625	13.094	12.9804	13.0918	11.675	NM_001081278
Syngr1	3.02714e-13	3.30174e-12	1.00666	8.17569	202.628	207.122	175.699	183.228	376.231	385.643	386.75	395.841	8.62878	322.819	333.747	321.97	318.809	767.065	804.011	795.282	795.691	NM_009303,NM_207708
Galnt7	2.49004e-10	2.15712e-09	1.00501	5.31876	24.9218	20.0651	31.0266	30.1347	53.9434	50.3264	56.2163	52.5725	5.71624	15.5084	10.4627	18.3212	18.0847	24.2705	22.9659	25.1562	22.7457	NM_001167981,NM_144731
Os9	2.16847e-13	2.3962e-12	1.00462	7.98178	151.94	164.886	181.044	174.753	328.61	325.977	335.579	359.413	8.4895	103.268	94.0586	116.644	114.511	161.409	162.619	163.96	169.896	NM_001171026,NM_177614
Frrs1	4.69467e-08	3.30685e-07	1.00382	5.49489	27.8186	19.1416	36.8573	36.1839	56.4709	63.8082	61.9571	58.425	5.86852	29.8489	17.0325	37.5228	37.4793	43.925	50.3331	47.9698	43.5388	NM_001113478,NM_009146
Sh3bp2	1.67661e-14	2.02997e-13	1.00303	6.65965	63.9965	59.0688	74.8783	71.2444	133.796	130.334	136.963	138.436	7.11307	57.6883	44.2192	63.616	61.6156	87.7146	86.5652	89.5248	87.5285	NM_001145858,NM_001145859,NM_011893
Slc17a5	6.15538e-07	3.89129e-06	1.00248	4.66292	11.3665	18.4769	14.0945	23.5053	33.0101	33.1432	33.6051	35.3678	5.14437	9.47096	12.9053	11.1433	18.9086	19.8898	20.2533	20.1367	20.4919	NM_001276452,NM_172773
Naip2	2.12618e-10	1.84913e-09	1.00165	7.1134	85.6123	67.821	109.744	105.749	185.416	194.634	183.64	175.023	7.4514	48.3321	32.0248	58.7427	57.5363	75.6408	80.5395	74.5503	68.6877	NM_001126182,NM_010872
Slc37a2	9.3375e-12	9.05244e-11	1.00069	7.53641	119.153	98.5483	149.004	128.156	249.813	251.216	248.452	240.73	7.91127	73.5079	50.949	87.1635	76.2258	111.4	113.567	110.094	103.176	NM_001145960,NM_020258
Sp140	7.60326e-11	6.85163e-10	0.999715	4.79129	15.1921	19.8132	19.2718	19.5425	38.1444	39.2724	36.7873	33.4002	5.06178	16.9842	18.5666	20.4418	21.0675	30.8288	32.1948	29.5733	25.9589	NM_001013817
Gltp	2.73673e-14	3.24751e-13	0.998354	7.30847	95.9915	100.409	115.457	111.132	206.759	205.619	212.256	220.397	7.78396	160.975	141.101	183.706	179.714	250.648	252.797	255.904	256.911	NM_019821
Psat1	5.95196e-15	7.44636e-14	0.998018	7.42289	117.01	113.226	108.711	119.033	221.983	220.664	236.163	235.903	7.88205	145.493	118.014	128.197	142.722	199.463	201.038	210.882	203.845	NM_001205339,NM_177420
Shisa5	9.99788e-13	1.0443e-11	0.996642	7.45794	97.0956	125.477	131.02	115.953	248.005	233.963	221.051	233.885	7.86966	138.091	149.854	176.697	158.954	255.161	244.187	225.796	230.877	NM_001284332,NM_025858,NM_026381
Slc9a7	0.00293269	0.0106339	0.994651	4.04171	11.5483	3.01536	14.555	14.8698	23.1176	23.8485	21.348	19.3489	4.27418	12.6321	2.76209	15.1051	15.6878	18.2859	19.1288	16.7917	14.7135	NM_177353
Edem1	2.51741e-10	2.18006e-09	0.993671	8.45151	226.271	183.055	276.159	250.738	469.031	462.17	465.138	467.93	8.87015	104.355	70.747	120.842	111.513	156.368	156.264	154.226	150.006	NM_153799
Susd6	7.40269e-11	6.67581e-10	0.993461	6.90727	83.7417	58.3202	91.5241	87.429	159.995	166.113	161.701	151.335	7.2416	45.0758	26.3957	46.8724	45.5101	62.4404	65.4589	62.7602	56.7646	NM_001242419,NM_178682
Pld3	1.1805e-10	1.04871e-09	0.992343	9.02936	370.761	381.824	298.331	347.395	699.779	657.39	694.656	729.994	9.51174	462.888	399.465	353.386	418.235	631.538	601.689	623.505	633.485	NM_011116
Mospd2	1.53894e-07	1.03419e-06	0.989505	5.19023	28.2473	15.3846	28.9855	25.1781	41.4837	51.5876	51.1072	50.0161	5.64432	22.0213	9.82952	21.101	18.3097	22.2109	31.0698	29.5813	28.4972	NM_001290523,NM_001290524,NM_029730
Lrsam1	3.00911e-14	3.54831e-13	0.988415	5.57695	30.67	30.2025	34.4491	32.6161	62.8987	60.6742	65.3472	64.9251	6.02071	20.8092	17.1688	22.1724	21.3363	30.8483	30.1778	31.8732	30.615	NM_199302
Ldha	1.00891e-12	1.05248e-11	0.985396	7.97925	154.655	193.249	164.629	164.908	331.929	347.045	329.798	332.454	8.37701	257.062	269.041	259.595	264.214	398.99	423.072	394.273	384.01	NM_001136069,NM_010699,NR_102727
Eml4	3.01831e-14	3.55744e-13	0.98492	6.29507	55.8061	48.6865	55.3451	50.992	106.976	111.928	106.348	92.0186	6.52385	27.7904	20.3153	26.0623	24.4451	38.4355	40.8106	37.9482	31.7454	NM_001114361,NM_001114362,NM_001286567,NM_199466
Rab27a	2.52905e-12	2.55955e-11	0.983914	6.06207	41.2311	37.4996	53.4036	47.3255	90.2466	89.3466	88.8779	86.4856	6.43439	36.4436	27.7401	44.8065	40.3902	57.6139	57.9165	56.5551	53.1523	NM_001301230,NM_001301232,NM_023635
Tpcn2	7.03979e-10	5.87555e-09	0.983609	5.01324	18.1734	18.5469	24.4367	25.5793	39.7349	44.2161	43.2076	44.3738	5.47164	16.8739	14.4334	21.5286	22.906	26.6756	30.1025	28.846	28.6446	NM_146206
Amdhd2	1.83511e-10	1.60513e-09	0.981435	5.00722	18.0565	24.9484	22.2836	21.1783	39.7481	39.222	44.9826	46.7787	5.54778	33.3432	38.605	39.0391	37.7093	53.0579	53.0922	59.7165	60.04	NM_172935
Hlx	2.40593e-11	2.25548e-10	0.981284	5.18254	20.1674	25.9139	27.1374	24.4312	45.285	48.9139	46.7336	51.8577	5.69649	25.3706	27.3222	32.3929	29.6449	41.1881	45.1224	42.2752	45.3571	NM_008250
Ifnar2	2.32884e-13	2.5653e-12	0.980872	7.36388	98.609	119.544	119.526	105.434	219.469	203.746	227.056	224.291	7.80923	160.391	176.629	182.237	170.176	300.21	270.207	301.937	298.758	NM_001110498,NM_010509
Atp1b3	2.7676e-12	2.79403e-11	0.979816	7.97488	148.959	192.122	173.191	162.852	320.222	331.18	336.083	347.952	8.44274	219.794	237.556	242.458	231.711	341.554	358.246	356.515	356.869	NM_007502
Cks2	4.57779e-05	0.000231028	0.979547	2.3343	2.47464	4.74342	3.32294	3.00607	7.20653	6.75349	5.90867	6.83644	2.77324	9.63291	15.4613	12.2708	11.2805	20.2613	19.2734	16.5156	18.4854	NM_025415
Fbxw17	1.01148e-06	6.24562e-06	0.978867	2.6823	4.41019	4.2257	3.74609	4.8702	8.23603	9.59109	7.88355	8.29118	3.05158	6.66746	5.35807	5.37463	7.10222	9.00405	10.6374	8.57827	8.71442	NM_175401
Cenpa	2.40276e-05	0.000126379	0.97805	2.30736	2.49413	4.29566	3.32917	3.18507	6.94255	7.21381	6.18851	5.8526	2.54908	4.58332	6.91265	5.78219	5.76067	9.22434	9.95175	8.17415	7.47045	NM_001302129,NM_001302130,NM_001302131,NM_001302132,NM_007681,NR_126074
Slc36a4	0.000283515	0.00126785	0.97725	3.7257	11.8601	3.70098	9.67014	10.3823	18.6565	17.6814	17.8939	15.8928	3.9903	16.5365	4.31881	12.7945	13.9571	18.8069	18.0791	17.9421	15.4067	NM_172289
Sdf4	5.88361e-12	5.77739e-11	0.976298	8.57368	239.826	277.203	259.482	250.639	500.702	497.091	504.827	518.207	9.01738	130.919	126.747	135.618	134.914	201.308	199.853	193.271	191.944	NM_001302467,NM_001302468,NM_001302469,NM_011341
Ehd4	4.98496e-12	4.92068e-11	0.974508	7.50404	111.794	103.488	141.835	132.637	241.168	247.231	238.058	235.912	7.8821	89.1757	69.1728	107.341	102.022	139.056	144.574	136.518	130.798	NM_007914
Igf2bp2	3.37229e-07	2.18216e-06	0.974293	3.41663	6.04696	8.54934	8.25136	5.93806	14.2547	15.0771	13.2405	13.9756	3.80484	4.18588	4.9627	5.4232	3.96585	7.13933	7.65731	6.59542	6.72773	NM_183029
Lims1	6.49527e-13	6.90998e-12	0.973618	7.25898	102.24	88.6487	114.654	107.867	212.368	209.295	203.805	186.375	7.54206	63.8342	46.3765	67.9079	64.9345	95.8416	95.7785	91.4782	80.8802	NM_001193303,NM_026148,NM_201242
Atox1	3.27098e-10	2.79988e-09	0.973169	5.80491	31.1246	48.2527	35.2207	36.3073	72.3292	65.2081	76.3649	82.3484	6.36367	191.973	249.386	206.1	215.928	322.5	294.867	338.619	353.066	NM_009720
Sp110	1.18711e-11	1.13911e-10	0.972901	6.08784	37.4574	53.7167	46.5212	45.9366	88.6429	101.252	83.353	87.1667	6.4457	52.8648	63.5362	62.3014	62.5268	90.4432	104.776	84.5818	85.5217	NM_030194,NM_175397
Slamf8	1.20536e-08	9.00185e-08	0.972587	4.25751	10.4961	13.9504	12.5388	14.6353	28.3641	23.1674	26.4411	23.3263	4.54389	13.8975	15.4793	15.7509	18.6905	27.1519	22.4923	25.1705	21.4728	NM_029084
Ramp1	1.32352e-10	1.1732e-09	0.970899	6.14318	46.2583	61.3566	37.9338	45.4428	92.3518	93.3508	89.0858	99.553	6.63739	50.3364	55.7404	39.3848	47.9994	71.4479	73.9773	69.1905	74.9088	NM_001168392,NM_016894,NM_178401
Tbc1d8	6.75967e-12	6.61634e-11	0.970722	6.18511	43.6732	40.7598	55.2828	56.9115	97.3343	99.2656	94.3228	94.4488	6.56146	26.5806	20.7866	31.9223	33.4012	42.8203	44.2894	41.2714	39.9538	NM_018775
Ppfia4	3.62012e-12	3.61583e-11	0.969425	8.19832	182.533	217.651	207.528	186.629	403.493	398.172	371.015	382.681	8.58	81.2829	81.2188	87.6803	80.1407	129.884	129.988	118.78	118.451	NM_001144855
Renbp	3.3208e-12	3.32912e-11	0.969339	6.30106	43.2446	61.9372	55.2331	52.8129	99.8553	100.502	106.036	111.098	6.79569	82.888	99.5465	100.403	97.5764	138.567	141.264	146.238	148.051	NM_001164704,NM_023132
Arhgap17	5.88527e-08	4.11345e-07	0.968528	6.61484	62.1064	46.3148	70.5037	86.2068	123.804	127.932	156.008	111.098	6.79569	49.503	31.024	53.5112	66.5729	71.7906	75.1157	89.573	61.9514	NM_001122640,NM_001122641,NM_001122642,NM_001122643,NM_144529
Parp12	5.95926e-09	4.57789e-08	0.966335	6.29928	50.1878	40.2071	62.7066	60.1522	100.06	129.016	89.5175	98.0814	6.61591	41.9926	28.1875	49.7771	48.5327	60.5155	79.1351	53.8437	57.041	NM_172893
Lrrc8d	3.96883e-13	4.29052e-12	0.966176	6.49265	58.8458	51.6948	68.78	64.5409	116.769	117.3	120.1	122.274	6.93397	40.5272	29.8346	44.9809	42.8569	58.1557	59.2321	59.5415	58.5791	NM_028175
Npnt	4.14562e-12	4.1188e-11	0.965936	6.14303	54.5915	38.3251	47.0066	51.4735	94.8397	98.5846	89.1337	91.3123	6.51274	31.6584	18.6359	25.8084	28.7386	39.606	41.7854	37.0692	36.671	NM_001029836,NM_001287101,NM_001287102,NM_001287103,NM_033525
Mical1	1.36426e-12	1.40933e-11	0.965775	5.65417	29.6048	38.0173	34.3122	34.4556	63.4069	64.0037	69.3209	69.6593	6.12224	22.4447	24.1537	24.7165	25.1931	34.7816	35.6128	37.8191	36.7789	NM_001164433,NM_138315
Dyrk2	1.14892e-06	7.05321e-06	0.965763	5.42567	28.007	17.3226	38.301	32.7704	52.4915	64.9558	56.1363	53.7749	5.74886	35.4041	18.3482	45.9417	39.9513	47.9676	60.1993	51.0196	47.2546	NM_145508
Plgrkt	2.03789e-09	1.63762e-08	0.964833	5.37559	24.1229	37.6045	25.8617	24.9003	54.0159	54.1162	53.6897	57.7271	5.85118	77.3077	100.992	78.6354	76.9374	125.137	127.135	123.7	128.591	NM_026362
Nav3	0.000639871	0.00269048	0.964391	7.28789	134.131	36.2752	130.491	122.668	208.587	227.191	209.298	181.414	7.50314	46.5673	10.5518	42.9829	41.0657	52.3466	57.823	52.2388	43.777	NM_001081035
Eif2s3x	5.42279e-08	3.79782e-07	0.962458	6.97911	70.9528	59.9293	103.82	107.546	171.439	168.56	166.274	160.66	7.32787	53.4405	37.8245	74.1898	78.1076	93.3387	93.0733	90.0363	84.1099	NM_012010
Syce2	4.84127e-05	0.000243069	0.9621	1.91622	2.16288	2.95939	2.55755	2.53077	5.62927	5.30316	4.10169	4.85194	2.27856	6.89749	7.27159	6.9866	7.49501	12.2399	11.5129	9.00264	10.1932	NM_001168244,NM_001168246,NM_027954,NR_031759
Lmo2	9.92254e-13	1.03732e-11	0.961893	7.47603	107.261	136.118	126.714	113.039	243.141	230.634	232.357	234.936	7.87613	184.633	195.552	207.431	188.571	301.931	290.508	289.504	280.917	NM_001142335,NM_001142336,NM_001142337,NM_008505
Gm1673	0.000553125	0.00234781	0.960902	2.99304	5.58581	8.38843	2.88735	4.72823	10.0905	9.10555	9.51464	13.3113	3.73458	35.1627	44.2332	17.2322	28.6827	45.9167	42.0249	43.0437	58.2405	NM_001033458
Gm13889	3.40002e-09	2.68278e-08	0.960137	4.52386	15.991	18.9247	14.7292	12.8082	29.8622	28.5967	30.3029	32.7359	5.0328	33.462	33.1825	29.2354	25.8379	45.168	43.8694	45.5859	47.6171	NM_001145034
Fam129a	5.14544e-06	2.92906e-05	0.959823	5.68524	31.2026	19.2185	44.4739	44.8379	66.5152	69.3257	69.7926	66.1781	6.04828	21.3979	11.0425	28.9401	29.6552	32.9778	34.8576	34.4136	31.549	NM_022018
Eif4b	1.06649e-12	1.11113e-11	0.958924	8.09601	187.729	171.644	194.784	189.364	350.856	372.192	359.829	362.432	8.50157	131.602	100.827	129.552	128.009	177.791	191.276	181.345	176.597	NM_145625
Zfp36l1	5.89258e-09	4.53237e-08	0.958775	9.28905	416.558	357.946	507.521	418.084	755.431	865.437	809.256	874.324	9.77202	377.152	271.574	435.977	365.023	494.416	574.443	526.76	550.237	NM_007564
Pon3	1.64155e-11	1.55804e-10	0.95855	6.10912	44.8359	37.1008	55.009	50.634	91.1903	92.1842	87.9424	93.2379	6.54284	67.9003	47.0826	79.0332	73.9399	99.8222	102.342	95.7467	98.1458	NM_173006
Znrf2	5.7925e-10	4.86614e-09	0.956768	6.24196	51.3894	37.1777	63.1235	54.1524	99.4131	101.719	99.1041	99.3175	6.63398	53.1948	32.2436	61.99	54.0524	74.3847	77.1901	73.7523	71.4578	NM_199143
Mcl1	2.05378e-09	1.64877e-08	0.955019	8.96432	291.014	329.136	391.423	348.197	594.136	718.922	626.719	696.291	9.44355	225.478	213.697	287.738	260.153	332.757	408.355	349.096	374.983	NM_008562
Tfpi	4.71177e-10	3.97465e-09	0.953876	5.64453	35.5218	25.69	41.3128	33.6902	64.7861	64.9495	66.4265	67.7169	6.08144	36.3716	23.5192	39.8467	33.7102	50.0641	51.1434	53.4381	50.2447	NM_001177319,NM_001177320,NM_011576
Ddi2	4.61412e-07	2.95519e-06	0.953846	5.97669	43.959	25.2842	51.2443	51.0043	82.9146	89.7502	85.168	74.3683	6.21662	33.5544	16.1713	37.1127	37.5469	45.7559	50.2272	46.7414	39.4624	NM_001017966
Ergic3	4.22258e-12	4.19185e-11	0.953195	7.48143	105.215	138.266	124.542	118.854	237.281	217.921	235.715	251.754	7.97587	219.16	241.35	246.135	238.737	357.28	332.786	352.996	364.506	NM_025516
Nnt	7.56064e-08	5.22463e-07	0.952497	5.63243	31.3585	31.231	37.1187	35.4555	72.4414	42.1226	71.8155	75.2176	6.233	23.9876	19.526	26.2348	25.4779	38.9829	23.0454	38.4318	39.8972	NM_001308506,NM_008710,NR_003544
Aplp2	8.08111e-11	7.26883e-10	0.951896	8.62273	282.83	237.891	259.65	294.249	498.333	530.934	516.525	532.981	9.05794	212.336	149	184.71	213.069	267.253	288.841	275.942	275.25	NM_001102455,NM_001102456,NM_009691
Fcer1g	3.02211e-08	2.17068e-07	0.95171	9.03725	279.492	451.142	374.279	327.544	696.862	654.439	696.119	723.182	9.49822	1147.58	1552.26	1458.06	1296.86	2068.31	1969.93	2054.85	2063.93	NM_010185
Myo9b	1.20578e-09	9.87801e-09	0.950865	7.79575	144.478	113.121	174.591	173.846	290.657	298.043	296.569	286.239	8.16108	54.0971	35.4463	62.1203	62.8553	78.8307	82.0132	80.0305	74.6576	NM_001142322,NM_001142323,NM_015742
Naa20	2.52892e-10	2.18925e-09	0.950648	4.91044	20.3622	23.899	18.4567	19.2894	38.8704	37.8599	43.0078	38.7566	5.27637	48.0107	47.268	41.331	43.8532	66.2161	65.3495	72.9147	63.5992	NM_001141965,NM_026425
Ugt1a7c	8.61932e-13	9.06513e-12	0.949645	6.68954	61.0737	67.849	79.5018	73.2258	126.504	136.867	137.027	143.599	7.1659	50.0912	46.632	61.8641	57.9118	75.0017	82.2942	80.7984	81.862	NM_201642
H2-T9	5.5707e-12	5.48336e-11	0.947651	5.44054	26.2143	33.4068	28.7117	30.2643	61.1961	59.3941	52.5384	55.5997	5.797	43.204	46.1367	44.9031	48.0972	72.9127	71.7714	62.2532	63.6966	NM_010399
Tmem159	3.33519e-10	2.85184e-09	0.947342	4.88792	17.5433	22.094	21.8418	19.3758	38.1048	36.9266	37.8027	43.0872	5.42919	33.5842	35.4422	39.6793	35.7722	52.7341	51.8303	52.03	57.335	NM_145586
Socs3	3.99746e-07	2.57374e-06	0.946984	8.7813	226.225	282.268	403.514	290.156	489.417	605.733	560.468	661.974	9.37063	224.374	234.598	379.716	277.507	350.885	440.437	399.641	456.364	NM_007707
Galnt3	3.25965e-08	2.33237e-07	0.945386	4.08997	9.7232	10.8161	14.2874	11.7033	23.705	21.5153	21.4279	22.9647	4.52135	7.12966	6.64392	9.94021	8.27315	12.5656	11.5663	11.2969	11.7049	NM_015736
Gsap	3.00006e-11	2.79209e-10	0.942629	6.18499	44.0889	41.8932	59.5703	53.603	97.4333	99.852	94.6346	90.875	6.50581	31.8044	25.3233	40.7741	37.2869	50.8103	52.807	49.0799	45.5683	NM_175437
Cap1	2.20458e-10	1.91527e-09	0.94226	9.05745	339.572	368.048	390.614	360.691	725.226	678.899	717.252	682.004	9.41364	333.054	302.32	363.24	341.098	513.778	487.662	505.236	464.605	NM_001301067,NM_007598
Txndc16	5.64185e-13	6.03503e-12	0.941584	5.94013	43.355	35.5126	45.7994	43.4738	80.4861	81.1554	79.6031	81.7093	6.35243	29.078	19.9594	29.1432	28.1152	39.0219	39.9059	38.382	38.0911	NM_172597
1600014C10Rik	3.75511e-13	4.06848e-12	0.941315	5.93685	37.8861	41.9841	44.9655	42.9491	78.1961	89.0439	74.478	80.4732	6.33044	32.4498	30.154	36.4792	35.4233	48.226	55.5841	45.8033	46.8123	NM_001085385,NM_028166
Lonrf3	2.06733e-10	1.80051e-09	0.937806	6.33189	56.5336	40.8437	61.9785	61.6336	109.418	106.152	104.981	102.799	6.68368	20.7243	12.546	21.5553	21.7861	28.9929	28.5273	27.6656	26.1923	NM_028894
Psmb8	6.36583e-09	4.88254e-08	0.936734	6.67197	53.5848	93.2662	68.8546	64.1891	142.25	133.544	126.177	133.786	7.06378	118.368	172.642	144.306	136.726	227.147	216.267	200.38	205.423	NM_010724
Sord	2.65717e-12	2.68588e-11	0.933922	5.67621	30.2218	36.4991	37.8903	35.9061	63.783	67.6799	65.8429	71.1561	6.15292	36.1396	36.5787	42.9885	41.4038	55.1374	59.3373	56.6068	59.1469	NM_146126
Capn1	2.73933e-08	1.9757e-07	0.932606	4.23542	10.678	15.6715	12.4206	13.0057	24.4771	24.4412	24.786	25.1174	4.65061	9.3906	11.5324	10.317	10.959	15.4705	15.6436	15.5872	15.2813	NM_001110504,NM_007600
Mr1	3.29422e-09	2.60434e-08	0.932025	4.82529	18.0759	16.0143	22.5512	21.3141	34.7853	38.7679	39.074	36.1246	5.17491	19.4587	14.4456	23.0345	22.1277	27.0719	30.6026	30.2488	27.0371	NM_008209
Itpripl2	1.71325e-08	1.25757e-07	0.931595	7.04534	96.576	62.6649	107.548	96.6262	182.367	185.926	170.888	154.001	7.26679	38.011	20.6687	40.1618	36.6748	51.8867	53.6493	48.3551	42.1315	NM_001033380
Spty2d1	1.48003e-09	1.20479e-08	0.931559	6.03934	44.5241	34.4912	51.8354	50.0846	75.002	97.6513	82.5535	89.9164	6.49051	23.0169	14.9393	25.4227	24.966	28.0261	37.0078	30.6821	32.3086	NM_175318
Rap2b	1.39263e-08	1.03121e-07	0.931075	4.83319	22.1159	23.4512	15.9427	16.9191	39.1607	37.696	36.6194	36.049	5.17189	14.2335	12.6502	9.73436	10.5019	18.2215	17.7875	16.9436	16.1281	NM_028712
Pvt1	7.41049e-07	4.64864e-06	0.930615	3.13068	5.93005	6.70235	5.61291	5.83312	11.153	9.87485	12.3211	12.5545	3.65013	5.20985	4.93382	4.6801	4.94022	7.08314	6.35893	7.78269	7.66536	NR_003368
Dbf4	0.0010224	0.0041012	0.924753	2.89334	5.79365	2.71452	5.51957	6.44421	10.229	6.07247	9.99436	12.5881	3.65399	6.40025	2.50709	5.78194	6.85937	8.17042	4.91832	7.94251	9.66204	NM_001190717,NM_013726
Rxrg	0.00132927	0.00521816	0.924216	3.40917	10.8404	9.29793	3.49718	5.66646	12.1561	11.4261	16.6946	15.3294	3.93823	14.2692	10.2162	4.28561	7.4611	11.9945	11.4703	16.6671	14.6913	NM_001159731,NM_009107
Plk3	1.72347e-05	9.24218e-05	0.922795	6.59813	45.992	45.5802	92.2646	83.7686	103.353	134.54	125.769	143.683	7.16674	52.4899	43.5961	99.9153	92.195	85.2724	112.579	103.203	113.988	NM_013807
Nfkb2	1.38745e-11	1.32511e-10	0.921492	5.55182	28.0265	31.4758	35.3016	34.8321	59.2823	64.237	58.551	63.4788	5.9882	24.3106	22.9339	29.2285	29.1585	37.2724	41.0551	36.7932	38.2692	NM_001177369,NM_001177370,NM_019408
Per1	9.05876e-06	5.01414e-05	0.920556	7.55694	112.697	84.2691	153.59	170.154	195.731	215.651	266.458	307.816	8.26593	65.3391	40.9371	84.4842	95.1321	82.0273	91.6593	111.065	124.045	NM_001159367,NM_011065
Ercc6	1.55985e-07	1.04795e-06	0.918507	4.49601	17.7382	10.7741	17.2432	16.6661	29.3079	30.0975	29.3674	29.2293	4.86935	5.68902	2.89502	5.24807	5.15398	6.79535	7.07799	6.77276	6.51671	NM_001081221
Fam178a	8.63489e-09	6.53463e-08	0.918449	6.58029	70.3357	45.825	77.106	71.5715	125.032	135.612	121.228	118.708	6.89128	27.6201	15.0778	28.7263	27.1004	35.4902	39.0394	34.2237	32.4008	NM_001081225
Tnni3	0.00100241	0.00402629	0.917487	1.30849	1.51336	2.2108	1.51213	1.59254	2.48137	3.20334	3.1982	4.01945	2.007	4.96035	6.05716	4.69276	5.02628	5.87439	7.692	7.53207	9.15979	NM_009406
Lamp1	3.87736e-08	2.7574e-07	0.917182	10.5541	955.953	1055.47	1101.05	1051.64	1959.69	1960.09	1964.9	1978.93	10.9505	1145.34	1059.68	1251.6	1215	1697.21	1721.62	1692.47	1648.02	NM_010684
Abhd12	2.14357e-08	1.55984e-07	0.916639	10.0279	641.998	768.286	786.262	695.703	1338.86	1285.29	1398.58	1437.01	10.4888	881.802	884.287	1024.64	921.455	1329.32	1294.22	1381.05	1371.93	NM_024465
Bbc3	3.42696e-07	2.21695e-06	0.915022	3.75739	7.26155	10.5013	10.7778	8.91943	16.3203	19.2074	17.0864	18.0203	4.17155	9.92574	12.0297	13.977	11.7557	16.13	19.2513	16.7895	17.1239	NM_133234
Dck	3.52702e-08	2.51558e-07	0.914188	4.50872	15.5493	14.1883	17.237	16.1291	31.7034	35.9177	25.0019	26.2862	4.71624	13.7389	10.5074	14.4517	13.7442	20.2532	23.269	15.8847	16.1445	NM_007832
Arsg	4.60245e-10	3.88646e-09	0.913396	5.79683	33.5798	33.6866	48.0085	38.9245	70.3758	69.3951	72.631	78.0514	6.28635	28.0273	23.2697	37.7771	31.2618	42.3353	42.4393	43.515	44.9899	NM_001166177,NM_028710
H2-T24	2.19114e-07	1.45249e-06	0.912518	5.2828	25.4349	21.0725	32.6321	28.8755	51.0792	63.474	40.4572	48.3091	5.59422	31.487	21.8582	38.3334	34.4699	45.7168	57.6135	36.0124	41.5708	NM_008207
Trex1	1.27972e-06	7.8091e-06	0.910797	5.23671	20.018	34.1414	25.2208	25.3263	42.7904	63.3542	40.5291	50.1675	5.64868	50.9321	72.8322	60.8717	62.0769	78.7725	118.271	74.168	88.8001	NM_001012236,NM_011637
Gmnn	0.000675468	0.00282556	0.910187	1.69671	1.64327	3.27422	2.00372	2.05548	4.64597	4.13029	4.11768	3.969	1.98878	4.53511	7.58389	5.24836	5.47461	9.28574	8.36613	8.17227	7.62248	NM_020567
4933421O10Rik	5.91991e-08	4.1353e-07	0.909725	3.44112	7.4694	7.43695	7.34284	7.90095	14.2547	14.2637	13.8242	14.3035	3.8383	5.24125	4.3722	4.88773	5.34246	7.23018	7.33597	6.97098	6.97307	NR_036602
Ctsc	1.80759e-10	1.58276e-09	0.909491	8.44716	222.289	232.203	261.486	254.028	482.613	434.058	468.672	436.708	8.77052	242.947	212.665	271.143	267.721	381.279	347.784	368.251	331.755	NM_009982
Tgoln1	1.28293e-08	9.54617e-08	0.909372	8.21887	207.799	152.594	242.5	225.183	398.411	391.608	382.145	383.168	8.58183	111.746	68.7644	123.728	116.772	154.874	154.387	147.741	143.223	NM_009443
Hscb	1.18775e-06	7.2861e-06	0.908751	3.37174	6.18986	9.06706	6.82635	6.66643	12.9348	13.8601	13.0646	14.1101	3.81866	20.7818	25.529	21.761	21.5847	31.4076	34.1305	31.5589	32.9465	NM_153571
9930111J21Rik2	0.0024625	0.00909095	0.908204	4.74848	21.96	6.49246	24.0633	22.1967	36.1778	44.7963	32.4297	26.816	4.74502	24.6808	6.1133	25.6674	24.0553	29.3962	36.9141	26.2044	20.9458	NM_173434_1,NM_173434
Thumpd2	7.73133e-07	4.835e-06	0.908179	3.06523	5.50137	5.85581	5.91161	5.97509	10.8362	12.0693	10.0343	10.6793	3.41675	8.00681	7.14196	8.16269	8.38557	11.4005	12.8788	10.4942	10.7997	NM_028138
Chd7	1.58671e-08	1.1689e-07	0.907131	7.11953	97.5633	68.7585	117.647	102.891	173.029	199.067	179.827	173.577	7.43943	23.3139	13.7677	26.6735	23.7095	29.8881	34.8735	30.8931	28.83	NM_001277149
Pfkl	1.07826e-12	1.12196e-11	0.906929	7.37635	107.072	120.803	117.877	116.539	216.777	212.883	217.885	219.279	7.77662	77.8247	73.5766	81.2913	81.6832	113.897	113.436	113.855	110.782	NM_008826
Pafah1b3	2.81442e-07	1.83723e-06	0.906686	3.90268	9.56732	13.2088	10.2862	8.53056	19.4022	19.4092	19.1172	20.0384	4.3247	29.7092	34.3698	30.2923	25.5378	43.5474	44.175	42.6767	43.2438	NM_008776
Calr	1.0701e-07	7.30378e-07	0.904578	10.0243	596.766	782.894	820.27	700.888	1373.72	1254.33	1406.93	1395.34	10.4464	829.802	912.234	1082.16	939.79	1380.77	1278.64	1406.46	1348.6	NM_007591
Junb	3.18247e-05	0.000164207	0.902837	10.7019	792.25	1126.43	1527.15	1197.51	1750.06	2262.49	2099.61	2569.68	11.3274	1163.29	1386	2127.51	1695.58	1857.51	2435.45	2216.39	2622.64	NM_008416
Cln5	7.82984e-13	8.25972e-12	0.902636	6.27879	48.1289	55.1649	58.3133	54.8252	98.0272	102.091	100.327	104.178	6.70291	53.1389	51.0375	61.0817	58.3697	78.2328	82.6325	79.6304	79.9452	NM_001033242
Il1rl2	0.000689203	0.00287612	0.902532	4.31349	13.6787	5.79984	18.3509	17.5673	23.7512	28.2751	27.0408	24.5035	4.61492	18.9514	6.7262	24.1167	23.4653	23.7811	28.7186	26.9308	23.5978	NM_133193
Dap	4.53597e-10	3.83297e-09	0.90225	5.41515	24.6295	33.7846	33.0739	27.462	53.7124	52.7983	57.0478	58.7614	5.8768	44.9212	51.6398	57.2421	48.3076	70.8291	70.6103	74.8141	74.5053	NM_146057
Slamf6	2.53406e-08	1.83198e-07	0.900025	3.99937	10.4701	10.0675	12.3521	11.7156	21.7846	21.7171	20.5084	19.2312	4.26537	11.5726	9.32504	12.9582	12.4925	17.4114	17.6039	16.304	14.7788	NM_030710
Casp1	2.45683e-08	1.77773e-07	0.897696	5.14447	19.1152	30.6643	25.9986	23.0239	45.9185	47.1357	45.9421	45.0717	5.49415	34.1237	45.8765	44.0382	39.6358	59.2636	61.7037	58.9779	55.9347	NM_009807
Ifi27	3.03176e-08	2.17696e-07	0.896957	6.2047	39.9385	68.7236	52.2773	45.1897	92.6949	90.0213	97.6809	103.438	6.69262	105.422	152.913	132.003	116.016	178.82	175.894	187.312	191.098	NM_026790,NM_194066,NM_194067,NM_194068,NM_194069
Tlr12	4.92288e-12	4.86254e-11	0.896944	6.0904	42.7639	49.1482	53.0676	45.4428	90.5039	85.7082	86.7591	91.6234	6.51764	36.3969	35.0528	42.8574	37.2969	55.6862	53.483	53.0899	54.2067	NM_205823
Sap30	6.96271e-07	4.38351e-06	0.896663	3.76217	8.37222	11.9355	8.68073	8.91326	17.4224	20.2226	15.6232	17.2803	4.11106	19.1069	22.8411	18.8039	19.618	28.7614	33.851	25.6419	27.4256	NM_021788
Tln2	5.76132e-11	5.24012e-10	0.89561	7.42466	130.714	100.71	127.61	121.446	232.483	219.674	230.094	211.644	7.72549	29.1035	18.7902	26.9578	26.0749	37.4174	35.8574	36.8317	32.7544	NM_001081242
Gng5	2.08645e-09	1.67444e-08	0.895147	6.31466	46.5701	72.2356	51.9848	51.85	108.87	97.3549	102.222	105.607	6.72257	235.173	305.664	249.06	252.467	397.408	360.415	371.112	370.684	NM_010318
Pkm	2.32084e-08	1.68281e-07	0.893726	9.55049	497.182	606.779	486.587	508.445	986.727	969.381	974.339	969.412	9.92097	552.321	564.856	512.867	544.666	792.366	789.472	778.163	748.55	NM_001253883,NM_011099
Irf9	5.69947e-11	5.18966e-10	0.893193	6.06125	41.4779	50.2746	48.9543	46.2267	88.115	99.2782	77.3884	82.3904	6.3644	45.138	45.8619	50.731	48.4549	69.6461	79.7907	60.653	62.5355	NM_001159417,NM_001159418,NM_008394
Smc4	1.05465e-08	7.92478e-08	0.892995	4.10109	11.6328	12.2923	12.097	11.9996	23.9756	22.3918	22.3554	20.4504	4.35406	7.6955	6.81669	7.59628	7.65598	11.4682	10.8633	10.6368	9.40464	NM_133786
Psme1	4.32053e-09	3.36453e-08	0.89202	6.97019	72.2778	113.912	83.1545	81.8674	170.818	165.81	155.824	159.298	7.31559	199.868	263.964	218.169	218.308	341.449	336.141	309.783	306.183	NM_011189
Sil1	1.72257e-09	1.39433e-08	0.891679	5.36407	23.7137	34.5682	29.3029	27.7768	52.5377	50.5661	54.1455	56.7853	5.82745	37.7005	46.0623	44.2038	42.5866	60.3912	58.9444	61.892	62.7629	NM_030749
Snora81	0.00253599	0.00933827	0.890702	1.26148	1.79265	0.916501	2.04106	1.93203	2.94332	3.17181	3.0143	3.27106	1.70976	29.5238	12.5685	31.8439	30.679	34.9727	38.2619	35.6951	37.4279	NR_034048
Arpc1b	6.74326e-09	5.15583e-08	0.890101	8.32148	182.234	268.451	235.263	210.949	410.864	406.13	409.057	436.17	8.76875	317.44	391.85	388.821	354.34	517.344	518.635	512.265	528.104	NM_023142
Coro2a	4.35283e-11	4.00228e-10	0.889942	5.49076	30.2543	27.3481	35.2643	33.1778	56.5633	60.2959	59.4385	57.2898	5.84021	21.0237	15.9228	23.2489	22.2321	28.4166	30.7193	29.6936	27.6738	NM_175484
Ubash3b	1.07584e-09	8.8551e-09	0.889603	6.68789	68.7704	57.3128	88.2509	74.7566	136.785	134.578	139.385	124.855	6.96411	57.2924	40.0096	69.7535	60.0526	82.3711	82.193	83.48	72.2968	NM_176860
Slc7a6	1.45987e-09	1.18917e-08	0.888733	4.62841	17.4199	15.7764	18.9669	17.1907	30.377	33.1558	32.2298	32.6602	5.02946	12.615	9.57227	13.0345	12.0066	15.9023	17.6032	16.7792	16.4418	NM_178798
Bhlhe41	3.53155e-09	2.77848e-08	0.887057	7.27889	101.785	85.3605	127.691	121.138	184.083	203.349	215.287	203.596	7.66957	45.6259	32.1146	54.3788	52.4569	59.7145	66.8607	69.5112	63.4773	NM_001271768,NM_024469
Dnase2a	2.02112e-10	1.76215e-09	0.886822	7.10236	77.909	107.049	105.09	95.7558	172.666	169.834	180.586	190.31	7.57221	128.107	147.508	163.948	151.837	205.237	204.734	213.48	217.517	NM_010062
Atp6v0c	3.14485e-10	2.69759e-09	0.886204	8.31834	203.466	248.784	222.836	221.424	407.096	395.486	415.126	439.323	8.77914	477.595	489.35	496.272	501.185	690.737	680.549	700.538	716.78	NM_009729
Apobec3	3.18453e-12	3.19644e-11	0.885134	6.09611	43.9785	46.2378	50.8647	51.1155	88.4383	92.1085	88.3422	86.0903	6.42778	50.3397	44.3239	55.241	56.4191	73.0715	77.2627	72.6546	68.4041	NM_001160415,NM_030255
Epsti1	1.56662e-07	1.05221e-06	0.882973	5.30098	20.8169	32.4623	31.5929	25.9867	50.3533	59.7094	44.335	50.033	5.64481	30.2855	39.9044	43.6814	36.3574	53.0636	63.8041	46.5257	50.506	NM_029495,NM_178825
Rplp0	1.88695e-07	1.25939e-06	0.882066	9.52023	452.477	644.3	490.589	478.866	926.725	941.585	941.629	998.145	9.96311	898.878	1072.56	924.664	917.338	1330.78	1371.3	1344.83	1378.26	NM_007475
Ptpre	2.0938e-09	1.67979e-08	0.882056	6.93421	83.274	67.2404	102.09	91.4844	160.84	169.462	156.264	147.601	7.20556	41.5767	28.1322	48.3617	44.0475	58.0493	62.0293	56.0916	51.2248	NM_011212
Ccdc122	6.73291e-06	3.78597e-05	0.881824	2.50631	4.01399	4.18372	3.77098	3.98751	7.16033	7.49757	7.55574	7.18961	2.84591	6.29974	5.50308	5.60906	6.03414	8.12104	8.62256	8.52128	7.83972	NM_175369
Rcbtb2	1.47107e-10	1.30163e-09	0.881673	7.76314	135.514	144.87	175.998	154.982	278.824	287.834	271.599	288.198	8.17092	101.405	88.094	123.622	112.38	154.5	157.683	142.532	151.052	NM_001170694,NM_134083,NR_033185
Nek7	9.3463e-09	7.05334e-08	0.881651	7.25683	109.8	78.6651	126.048	115.891	200.615	207.057	197.417	187.939	7.55412	88.1307	52.9095	95.9894	89.6961	116.395	121.836	113.917	104.853	NM_021605
Itgb2	4.82544e-08	3.39505e-07	0.88159	9.355	394.611	434.68	537.944	475.792	831.859	826.795	872.196	864.763	9.75616	372.512	343.857	481.809	433.11	567.645	572.185	591.932	567.415	NM_008404
Gm10052	9.02018e-11	8.07781e-10	0.880137	7.47508	113.996	115.409	137.149	134.489	218.809	217.045	240.153	246.213	7.94376	221.887	188.24	253.286	252.427	307.87	309.718	336.061	333.117	NR_002885
Gyg	4.18466e-10	3.54715e-09	0.879171	5.2043	24.9738	29.8597	24.1754	24.8386	47.344	45.0422	50.0678	48.553	5.60149	39.2034	39.2741	36.0068	37.5993	53.7193	51.8349	56.5011	52.973	NM_013755
Relb	1.28106e-08	9.53515e-08	0.87779	4.66088	15.3999	21.0165	18.0273	16.8451	33.8218	31.1632	33.5331	32.4752	5.02127	18.9569	21.6729	21.0584	19.9953	30.1007	28.125	29.6746	27.783	NM_001290457,NM_009046
Rps12	8.75732e-06	4.85609e-05	0.877528	9.37539	400.704	684.542	382.176	405.257	849.631	867.379	864.64	858.868	9.74629	2089.95	2991.9	1891.22	2038.24	3203.28	3316.57	3242.14	3113.66	NM_011295
Dnmt3a	1.20192e-07	8.1647e-07	0.876167	7.19483	107.014	69.3602	119.75	117.187	188.069	196.312	194.266	180.001	7.49186	29.8191	16.13	31.6464	31.4979	37.7597	39.9702	38.8285	34.7678	NM_001271753,NM_007872,NM_153743
Cyb5r1	6.43484e-10	5.38722e-09	0.873697	5.78267	31.3325	44.9435	41.9662	37.2147	69.8611	70.7698	72.735	71.4841	6.15955	52.0589	62.571	66.1532	59.6211	83.907	86.2005	86.8847	82.5506	NM_028057
Pgk1	5.78402e-11	5.2588e-10	0.873646	7.59181	128.493	155.812	126.029	134.532	256.142	245.944	254.401	241.857	7.91801	190.221	193.289	177.011	192.047	274.099	266.917	270.751	248.863	NM_008828
Rnaset2b	2.11963e-08	1.5438e-07	0.873205	8.26483	182.214	274.146	212.874	199.697	399.355	385.718	389.7	416.863	8.70343	485.95	612.692	538.649	513.581	769.915	754.158	747.211	772.783	NM_026611_1,NM_026611
Ncl	1.33337e-10	1.1815e-09	0.872866	8.19116	193.944	219.96	207.08	204.807	360.412	381.5	379.954	390.408	8.60884	63.4592	60.3102	64.2862	64.6211	85.246	91.5117	89.3774	88.7906	NM_010880
Plekhm3	1.72643e-07	1.15636e-06	0.872015	6.03901	49.5318	30.7552	53.2542	52.2821	82.7299	91.4275	86.895	79.0605	6.30488	15.6281	8.1314	15.9425	15.9084	18.8698	21.1497	19.7119	17.3394	NM_001039493
Gadd45a	0.000843834	0.00344978	0.870623	2.39037	2.77342	5.80684	2.82513	3.39494	6.01204	6.4382	6.95608	7.6521	2.93586	6.11065	10.7344	5.90395	7.22528	9.58957	10.4155	11.0284	11.7331	NM_007836
Ninl	4.11362e-08	2.91438e-07	0.870191	4.08266	11.308	10.7601	13.0678	12.7588	21.8572	21.0361	23.123	21.5436	4.42919	5.99736	4.78052	6.57488	6.52635	8.37912	8.17863	8.81807	7.94229	NM_207204
Gaa	1.5645e-09	1.27228e-08	0.869137	7.81197	137.32	144.149	179.607	174.901	298.371	265.902	292.859	304.545	8.25051	98.8059	87.0899	122.639	121.371	155.53	140.274	151.502	152.328	NM_001159324,NM_008064
Naalad2	1.21447e-08	9.06714e-08	0.869098	5.28422	33.2615	22.6327	27.7348	26.6287	54.1281	53.0758	45.7822	48.4016	5.59698	33.4034	19.043	26.4245	25.787	39.2959	39.0787	33.055	33.784	NM_028279
Arhgap25	3.78755e-11	3.49833e-10	0.868689	7.07004	82.5531	95.0152	104.318	98.4533	175.491	175.578	168.793	174.644	7.44828	60.4719	58.3434	72.6092	69.6073	92.9481	94.4941	89.4107	89.5007	NM_001037727,NM_001286610,NM_175476,NR_104483
Cyba	3.42918e-07	2.21779e-06	0.868188	8.05976	143.848	246.923	194.106	170.611	339.459	310.843	351.754	376.988	8.55837	512.608	737.787	656.261	586.188	874.92	812.542	901.391	934.332	NM_001301284,NM_007806
Nsa2	4.40862e-11	4.05052e-10	0.867117	6.77824	71.8686	91.2023	76.6455	71.195	139.102	145.235	139.018	143.742	7.16734	72.2847	76.8709	73.1423	69.0548	101.137	107.094	100.527	100.496	NM_021552
Amz1	4.10609e-11	3.7811e-10	0.86645	6.3813	51.5778	64.1131	64.3494	56.1461	109.754	103.982	104.093	112.78	6.81737	51.8948	54.0604	61.4313	54.4763	79.828	76.7047	75.2996	78.8784	NM_173405
Manba	3.18621e-11	2.95745e-10	0.865206	6.11287	46.8688	42.7397	54.2561	52.3191	86.7687	88.2431	92.4599	89.9164	6.49051	34.463	26.3358	37.8529	37.0985	46.1212	47.5718	48.8793	45.9594	NM_027288
Rnaset2a	8.35689e-08	5.75208e-07	0.865069	8.43946	202.771	314.71	242.731	224.115	445.293	431.977	441.079	474.523	8.89033	569.475	740.638	646.771	606.94	903.994	889.389	890.571	926.303	NM_001083938
Dclre1b	0.000163814	0.000758963	0.863151	4.2507	14.2373	12.6211	19.3465	7.78367	23.1836	21.4523	27.0328	26.5469	4.73047	8.99515	6.71162	11.5627	4.76521	10.5813	9.94558	12.2714	11.6432	NM_001025312,NM_133865
Hexb	3.95619e-05	0.000201658	0.861724	13.1915	5889.49	7256.06	7098.61	6320.4	11806.5	11668.4	12004.7	12793.7	13.6431	8352.7	8623.49	9551.85	8643.81	12103.9	12131.8	12240.1	12611.8	NM_010422
Snora65	0.000646267	0.00271317	0.86156	1.89645	2.00699	3.70098	2.4082	2.42584	4.69876	4.61583	5.23705	4.59967	2.20153	45.8831	70.9838	52.2656	53.5249	77.7209	77.4385	86.1417	73.0931	NR_002898
Mthfs	5.12491e-07	3.26947e-06	0.86141	3.99464	9.89208	13.6006	11.8108	9.93792	18.9732	21.1622	19.589	22.4686	4.48984	34.7779	40.0855	39.4175	33.7103	48.2424	54.5719	49.5234	54.93	NM_026829
Gbp9	5.25601e-05	0.000262381	0.859857	5.17192	25.7207	16.1052	31.4871	29.1039	47.3242	62.2759	39.9615	36.3096	5.18228	19.124	10.0331	22.2126	20.8675	25.4397	33.9495	21.365	18.7671	NM_172777
Slc44a1	1.37047e-08	1.01634e-07	0.859385	5.65931	38.7564	26.7744	38.0894	40.0047	66.436	68.733	62.005	63.4115	5.98667	33.9606	19.7265	31.6359	33.7957	42.3017	44.1568	38.8327	38.8789	NM_001159633,NM_133891
Mapkapk3	1.06737e-08	8.01789e-08	0.859205	4.91876	17.946	22.3038	23.2979	22.4066	38.3688	35.9177	40.4892	41.1616	5.36323	17.2163	17.9314	21.2076	20.7297	26.6058	25.263	27.9261	27.4444	NM_178907
Tctex1d2	4.53291e-05	0.000228952	0.857914	3.01652	4.30627	7.46493	5.35156	5.86399	10.3016	10.0703	9.98637	11.3016	3.49845	18.434	26.7689	21.7325	24.1985	31.8831	31.597	30.7272	33.6126	NM_025329
Dtx3l	1.61726e-07	1.08473e-06	0.857845	6.07424	49.285	37.1428	55.1086	50.097	87.917	109.216	76.1491	74.0151	6.20975	25.6989	16.2303	27.2626	25.1897	33.1397	41.7521	28.5473	26.8254	NM_001013371
Rpl39	4.45981e-07	2.85861e-06	0.85474	8.14769	187.001	276.447	170.877	173.488	358.307	381.165	350.418	370.967	8.53515	1282.27	1588.49	1111.72	1147.17	1776.03	1916.12	1727.46	1768.13	NM_026055
Ttf2	4.43796e-07	2.84535e-06	0.85461	4.22414	11.7757	11.4528	16.1169	13.8575	22.8999	25.8537	24.2103	23.2506	4.5392	7.00573	5.70888	9.09782	7.94727	9.84637	11.2757	10.3527	9.61401	NM_028417
Naip6	2.21288e-05	0.000116896	0.854147	6.27574	61.4569	30.2165	64.256	64.794	97.981	115.68	96.5935	88.756	6.47177	24.7618	10.2027	24.5653	25.176	28.5372	34.1713	27.9812	24.8581	NM_010871
Poli	1.42875e-05	7.74163e-05	0.852788	3.50948	5.54684	9.172	9.247	8.46883	15.3634	15.1654	14.272	13.7738	3.78385	5.16542	7.50392	8.3118	7.56066	10.4706	10.9082	9.88268	9.28289	NM_001136090,NM_001289515,NM_001289516,NM_011972
Rps15a	1.40572e-06	8.53533e-06	0.850682	8.45229	221.529	349.844	211.685	216.461	439.229	457.901	456.007	449.338	8.81166	116.576	154.274	105.69	109.845	167.082	176.655	172.52	164.358	NM_170669
Tnfaip2	4.80189e-07	3.07143e-06	0.850675	4.82455	16.1404	19.2325	24.0696	21.382	30.2384	38.6418	35.468	41.4222	5.37233	12.2106	12.1934	17.2813	15.6017	16.54	21.4364	19.2946	21.7858	NM_009396
Ccdc163	1.00304e-05	5.52567e-05	0.84893	3.25194	5.13765	7.85672	6.93836	7.24048	12.1297	11.5774	12.0972	13.1431	3.71624	11.422	14.6432	14.649	15.5364	19.5035	18.8827	19.3491	20.3187	NM_026714
Slc2a9	5.46454e-07	3.47887e-06	0.84833	3.5388	8.2683	8.04562	9.13499	7.71577	14.3537	13.9106	15.4553	16.0021	4.00019	6.19715	5.18342	6.49418	5.63366	7.80292	7.71865	8.37198	8.38353	NM_001012363,NM_001102414,NM_001102415,NM_145559
Sipa1l2	1.45984e-06	8.85505e-06	0.847267	8.25501	212.332	147.808	271.753	241.195	383.477	393.657	404.1	389.551	8.60567	90.1273	52.5731	109.44	98.724	117.662	122.498	123.315	114.932	NM_001081337
Pip5k1a	0.000253472	0.00114397	0.846909	4.617	17.7966	10.7112	22.2961	19.3018	23.8172	40.729	36.9951	24.5624	4.61838	13.082	6.59174	15.5493	13.68	12.6537	21.9508	19.5509	12.5478	NM_001293707,NM_008847
Man1c1	1.26868e-08	9.45451e-08	0.846691	8.34651	226.206	193.787	272.326	238.183	413.663	408.255	426.04	425.448	8.73284	129.618	93.048	148.052	131.608	171.339	171.498	175.505	169.449	NM_207237
Htra3	2.77158e-06	1.62939e-05	0.845432	3.7729	10.2948	8.68227	10.728	9.35769	15.1654	16.9058	15.919	22.2163	4.47355	10.6922	7.42715	10.4699	9.28927	11.159	12.6536	11.6741	15.8464	NM_001042615,NM_030127
Pnrc1	1.27797e-08	9.52086e-08	0.845253	7.19737	82.9947	106.069	123.814	106.928	173.405	192.459	176.468	211.896	7.72721	116.48	124.747	164.87	144.71	175.924	198.024	178.053	206.712	NM_001033225
Rplp2-ps1	0.000349456	0.00153933	0.84477	2.48476	3.41644	5.8768	3.29183	3.40111	6.71817	7.05617	7.38783	7.54278	2.9151	11.1846	16.1186	10.2267	10.732	15.8945	16.9394	17.3757	17.1594	NR_038063
Ascc3	1.92118e-06	1.14852e-05	0.84473	4.96609	21.8626	15.3217	27.0752	25.1349	38.7384	43.409	40.0094	38.4035	5.26316	7.89892	4.63884	9.28135	8.75769	10.1179	11.499	10.3922	9.6437	NM_198007
Gnb2l1	3.32392e-07	2.15314e-06	0.844277	9.10139	349.094	500.654	360.508	361.678	689.603	700.976	696.983	734.627	9.52087	752.112	903.894	736.922	751.413	1073.98	1107.17	1079.57	1100.13	NM_008143
Kat7	0.00168498	0.0064832	0.842921	5.78333	32.9498	21.4643	38.8673	64.3928	43.6879	82.9841	76.7407	79.4221	6.31147	15.0222	8.19148	16.8603	28.1902	14.3661	27.6491	25.0908	25.1919	NM_001195003,NM_001195004,NM_177619
Ncstn	8.04609e-10	6.69028e-09	0.840563	7.69919	137.242	131.969	166.601	159.889	263.474	274.856	261.788	266.646	8.05878	129.869	104.648	149.578	145.904	180.226	190.68	178.099	175.386	NM_021607
Rpl5	2.73157e-06	1.60702e-05	0.839017	9.383	424.437	644.265	420.751	425.793	830.579	850.706	852.799	891.957	9.80083	567.959	722.444	534.192	549.435	803.412	834.548	820.42	829.631	NM_016980
Tspan32	0.000102443	0.000488364	0.838527	2.82925	4.05296	6.55543	5.15865	4.59243	9.18634	7.57324	9.94639	9.70387	3.27856	6.82333	9.26321	8.25555	7.45284	11.0956	9.34445	11.976	11.2636	NM_001128080,NM_001128081,NM_001128082,NM_020286
Pbdc1	1.92523e-06	1.15066e-05	0.837971	4.11543	9.68423	15.3916	13.2171	11.4193	22.8603	22.2594	21.9316	21.8043	4.44654	12.0537	15.36	14.4961	13.2481	18.7321	19.104	18.7386	17.5664	NM_001281871,NM_026312
Gins2	0.00115765	0.00459616	0.837052	1.42252	1.51986	1.99391	2.15307	1.99376	3.96623	3.052	3.39808	3.27106	1.70976	3.94288	4.34372	5.31537	4.9963	7.45355	5.8178	6.35059	5.9163	NM_178856
Sdcbp	3.30308e-09	2.60966e-08	0.836959	8.48842	238.345	245.804	282.077	264.916	458.994	468.349	458.35	456.225	8.8336	252.305	218.037	283.309	270.419	351.224	363.457	348.821	335.684	NM_001098227,NM_016807
Apobr	5.42592e-10	4.56132e-09	0.836568	5.68554	31.0012	39.7733	39.0539	37.9307	62.4236	66.7719	66.9942	67.6832	6.08073	23.2717	25.018	27.8154	27.455	33.8706	36.7465	36.1553	35.3142	NM_138310
Rragc	2.83696e-11	2.64635e-10	0.83648	6.84372	79.4159	87.7532	84.6978	77.954	142.375	151.818	149.06	145.701	7.18687	82.3327	76.2367	83.3077	77.9311	106.697	115.383	111.099	104.994	NM_017475
Mov10	2.55048e-07	1.67447e-06	0.836045	4.64489	15.0167	20.7297	18.2575	17.8265	32.7923	37.1726	28.32	29.9273	4.90339	11.3626	13.1464	13.239	13.0227	18.0588	20.697	15.4941	15.8114	NM_001163440,NM_001163441,NM_008619
Prkch	1.35651e-09	1.10646e-08	0.836023	5.43676	29.9166	29.1321	33.8268	31.4989	47.6013	55.1819	58.0713	61.1916	5.93526	24.4919	19.9818	26.2742	24.8632	28.17	33.1194	34.1774	34.8176	NM_008856
Sema4d	2.42886e-07	1.59879e-06	0.835171	8.27359	207.487	167.706	265.45	248.534	382.408	415.803	398.287	389.87	8.60685	124.786	84.625	151.309	143.858	166.016	183.009	171.927	162.792	NM_001281880,NM_013660
Gpr137b-ps	1.01573e-09	8.38015e-09	0.834631	6.26636	52.2923	46.4197	65.065	57.43	95.8032	102.74	99.4799	96.4921	6.59234	48.0326	35.733	56.7093	50.87	63.6142	69.1905	65.6981	61.6103	NR_003568
Taf1d	3.34821e-07	2.16818e-06	0.834419	4.32276	13.0617	15.1677	15.8929	13.3637	21.9166	25.8096	25.2418	29.5489	4.88503	27.6612	26.7504	31.7189	27.0808	33.9743	39.8747	38.8475	43.8865	NM_027261,NM_029248,NR_028401
Sass6	3.41596e-05	0.000175809	0.834101	3.38855	7.75518	5.84881	8.11446	8.35155	12.6774	17.24	11.3696	12.319	3.62282	4.86837	3.08394	4.84312	5.05929	5.76022	7.93628	5.14372	5.37427	NM_001289568,NM_001289571,NM_028349
Pml	1.33587e-06	8.12941e-06	0.832131	5.15691	25.9675	20.7927	28.7304	27.1287	43.5691	59.886	38.1305	41.1027	5.36116	13.2628	8.89023	13.8302	13.3016	16.0154	22.2829	13.9251	14.5559	NM_008884,NM_178087
Lpcat1	8.67413e-07	5.39422e-06	0.830543	6.45908	66.1788	41.2005	76.0668	69.837	111.675	117.117	110.37	111.283	6.79809	111.39	58.1115	121.48	113.353	135.88	144.527	133.565	130.205	NM_145376
H2-DMa	5.65975e-08	3.95923e-07	0.830184	7.10369	76.8893	124.154	98.8296	96.1879	184.822	162.941	168.825	187.569	7.55128	125.289	169.532	152.795	151.137	217.7	194.651	197.77	212.44	NM_010386
Akr1a1	4.70989e-08	3.31662e-07	0.828989	8.67776	262.078	352.461	286.588	278.799	523.159	509.967	519.099	543.837	9.08703	500.752	564.334	519.533	513.676	722.569	714.333	713.054	722.255	NM_021473
Mdn1	0.000102708	0.000489314	0.828671	6.15305	59.7811	26.2707	62.1839	56.8004	94.5296	100.703	92.7797	76.151	6.25079	8.99298	3.31109	8.87519	8.23983	10.2796	11.1059	10.0341	7.96205	NM_001081392
C1galt1c1	3.50752e-08	2.50313e-07	0.828408	4.79022	17.7187	22.9895	20.9209	18.0858	35.4717	34.6187	35.9637	35.494	5.1495	31.763	34.5303	35.5799	31.2642	45.9678	45.4969	46.3492	44.2199	NM_021550
Gnl3	1.9197e-08	1.40362e-07	0.828076	4.67894	16.9783	19.8062	19.2469	17.771	30.9511	31.2325	35.2361	33.6104	5.07083	23.811	23.2773	25.7004	24.0794	31.418	32.1874	35.6033	32.8684	NM_153547,NR_104298
Rnf149	1.69435e-10	1.48627e-09	0.827765	6.10277	44.9138	48.6235	50.2486	54.3067	82.1293	86.2	88.2942	94.9954	6.56979	49.8523	45.2236	52.9162	58.1251	65.8939	70.1434	70.4542	73.2907	NM_001033135
Tet2	9.59617e-06	5.29959e-05	0.827013	5.5699	36.3143	21.2894	39.4771	39.8689	58.0548	70.8265	61.2535	52.8247	5.72314	10.6851	5.24978	11.0209	11.3122	12.3481	15.2793	12.9586	10.8045	NM_001040400
Tacc3	3.09467e-05	0.000159981	0.82479	3.09474	5.34549	7.79375	5.7187	5.7714	10.5854	9.89377	11.2736	11.8734	3.56966	5.49679	6.71981	5.58141	5.72491	7.87175	7.46516	8.34036	8.49187	NM_001040435
Cln6	1.82866e-08	1.34027e-07	0.82377	4.44926	14.9258	16.483	15.4573	16.1908	27.6778	28.2814	28.2401	27.413	4.77679	18.8741	17.4677	18.5456	19.7461	25.3023	26.2207	25.6771	24.1002	NM_001033175
Ache	5.37756e-08	3.76722e-07	0.82375	4.44889	16.7899	15.4266	15.5569	15.2649	24.8071	27.7139	28.2081	30.8607	4.9477	20.5219	15.7938	18.036	17.9824	21.9152	24.8355	24.778	26.2253	NM_001290010,NM_009599
5330426P16Rik	0.00235554	0.00873836	0.823694	2.51752	5.0597	2.29475	4.7604	4.38256	9.08075	8.35516	6.52432	5.23875	2.38922	7.52268	2.85778	6.71828	6.28928	9.76681	9.11263	6.98164	5.4163	NR_028300
Tnip2	1.61138e-09	1.3091e-08	0.823554	5.24981	26.8314	28.5025	29.5331	24.9991	46.2881	50.4336	49.3722	48.3428	5.59523	36.8726	32.8212	38.5018	33.1269	45.9793	50.8088	48.7758	46.1693	NM_139064
Rpl10	2.05697e-06	1.2255e-05	0.823554	9.61592	492.253	720.334	541.671	512.074	977.738	980.234	998.901	1053.99	10.0416	1672.87	2051.37	1746.52	1678.1	2401.88	2442.15	2440.5	2489.69	NM_011287
Gm5643	6.75557e-05	0.000331414	0.823417	2.38211	3.68274	3.27422	4.1319	3.93196	6.73797	7.20751	6.18851	6.44963	2.68922	5.72699	4.26575	6.09572	5.9023	7.59048	8.22211	6.92867	6.97511	NR_002883_1,NR_002883
Rpl32	5.49564e-06	3.12114e-05	0.823292	8.60619	247.334	397.992	233.042	247.294	482.712	503.744	490.755	514.566	9.00721	1325.84	1787.79	1185.25	1278.31	1870.48	1979.65	1891.29	1917.27	NM_172086
Snx30	7.15538e-07	4.49901e-06	0.823017	6.16492	50.4671	34.7431	61.7545	60.2818	90.1146	90.8789	95.2983	90.3705	6.49778	18.162	10.4777	21.0856	20.9203	23.4423	23.9761	24.6569	22.6062	NM_172468
Tmem229b	3.72073e-09	2.91698e-08	0.822629	5.72461	41.1661	34.883	39.7695	36.9431	74.1177	74.6163	63.788	57.643	5.84907	29.3122	20.8827	26.8043	25.503	38.0303	38.8236	32.7459	28.5443	NM_001170401,NM_178745
Ndufa1	3.82461e-05	0.000195236	0.821505	5.37237	27.0132	45.965	21.8045	24.9436	55.1378	50.4399	51.411	54.5822	5.77036	148.027	211.068	113.355	131.801	218.414	202.639	202.549	207.893	NM_019443
Hprt	1.08564e-10	9.67603e-10	0.820593	6.52944	63.8926	74.7053	66.5833	61.9484	121.66	111.404	117.766	120.954	6.91831	127.953	125.367	126.512	119.631	176.122	163.562	169.555	168.377	NM_013556
Eif1a	4.99194e-09	3.86519e-08	0.81981	4.96088	22.3952	24.1159	22.1903	21.3696	38.811	41.2587	39.5377	39.3789	5.29935	21.0118	18.9609	19.756	19.3338	26.3264	28.3841	26.674	25.683	NM_011508
Tigar	9.55729e-07	5.91781e-06	0.819777	3.66225	10.3402	9.3539	8.37581	8.52439	16.0365	15.4492	16.4947	16.616	4.0545	7.64297	5.79599	5.87473	6.07911	8.57331	8.37594	8.76875	8.53841	NM_177003
Numb	7.92458e-06	4.42447e-05	0.819722	7.17685	122.959	110.323	62.9555	122.36	194.002	183.126	188.614	173.106	7.43551	97.0355	70.5397	47.1203	93.6221	110.786	105.967	107.113	95.1705	NM_001136075,NM_001272055,NM_001272056,NM_010949,NR_073563,NR_073564
Rbm3	8.6671e-09	6.55698e-08	0.819657	6.52271	64.4836	71.2352	60.149	70.1271	97.0241	138.494	109.706	124.25	6.9571	127.232	117.482	111.769	133.689	139.297	201.356	156.952	172.201	NM_001166409,NM_001166410,NM_001166411,NM_001293658,NM_016809
Ptprc	8.99395e-07	5.586e-06	0.819343	8.46494	230.473	195.564	301.517	294.891	442.442	487.197	458.525	416.056	8.70063	118.124	84.6377	146.826	145.367	163.886	183.087	168.576	148.793	NM_001111316,NM_001268286,NM_011210
Errfi1	9.20229e-05	0.000442206	0.819267	5.4856	24.0515	23.2413	42.1964	40.1282	43.6087	59.4131	54.1455	71.5682	6.16125	21.5307	17.4334	35.8369	34.6373	28.2164	38.9903	34.843	44.5288	NM_133753
Skap2	1.14967e-10	1.0228e-09	0.816539	6.69905	70.3487	69.6191	83.4283	77.596	134.885	132.68	131.038	131.507	7.03899	115.96	96.1628	130.472	123.342	160.719	160.331	155.284	150.672	NM_018773
Erap1	7.2952e-07	4.5822e-06	0.816363	6.56603	66.6595	46.9444	84.6915	76.201	125.441	123.057	120.652	114.243	6.83597	44.8656	26.4741	54.0836	49.4577	61.03	60.7181	58.3822	53.4443	NM_030711
Srp54b	0.000994138	0.00399899	0.815323	6.32689	78.7015	72.5225	56.7141	24.7399	103.742	104.897	101.359	99.4353	6.63569	64.7006	49.9641	44.2388	19.6138	61.6564	63.2257	59.9118	56.8191	NM_001100109_1,NM_001100109
Ctsh	1.10515e-07	7.52829e-07	0.814288	8.83519	286.773	386.085	330.509	321.205	573.209	569.349	569.055	617.55	9.27041	477.378	538.567	521.998	515.605	689.743	694.811	681.019	714.542	NM_007801
Cyfip1	9.63513e-07	5.96299e-06	0.813396	9.60501	539.648	475.258	663.039	581.424	1003.41	964.652	1013.48	988.954	9.94976	225.113	166.278	262.439	233.798	302.592	294.879	303.935	286.82	NM_001164661,NM_001164662,NM_011370
Rpl6	4.66509e-06	2.67244e-05	0.81328	9.15224	364.169	558.765	361.529	366.407	699.185	738.438	697.351	765.925	9.58106	787.102	1012.03	741.382	763.664	1092.38	1170.08	1083.59	1150.68	NM_011290
C1qc	4.46314e-05	0.000225708	0.812449	11.7577	2025.25	2936.03	2719.16	2370.69	4457.98	3967.26	4462.07	4764.37	12.2181	5191.37	6306.64	6613.06	5859.89	8260.27	7455.23	8222.85	8488.74	NM_007574
Igbp1	3.63939e-09	2.85688e-08	0.812305	6.06908	45.6997	59.1668	44.6731	45.3194	86.1417	90.015	80.3307	85.6699	6.42072	81.3354	88.2389	75.4313	77.7697	110.822	117.443	102.783	105.975	NM_008784
Tmem184b	5.67455e-09	4.37293e-08	0.810973	7.26102	108.248	91.4192	127.075	118.718	191.785	204.787	189.733	195.221	7.60896	89.5049	62.0972	100.31	92.7731	114.702	121.897	114.257	110.181	NM_001253817,NM_001253819,NM_001253820,NM_172608
Fam134b	5.35945e-09	4.14187e-08	0.810482	7.49442	116.354	116.661	153.895	136.896	223.31	231.246	229.678	234.432	7.87302	100.123	84.1388	125.653	113.607	138.928	145.901	142.108	140.232	NM_173395
Slc8a1	0.00251875	0.00928037	0.809832	6.36697	75.285	28.9992	87.6971	47.8254	89.8506	88.9304	94.4747	147.147	7.20112	11.3126	3.63343	12.2648	6.70143	9.71979	9.74666	10.3045	14.8613	NM_001112798,NM_001286684,NM_011406,NR_104580
Acsl5	2.1068e-10	1.83292e-09	0.809043	7.00828	84.0729	96.5684	100.105	93.4473	164.602	165.136	162.636	163.234	7.35079	72.0848	69.3828	81.4355	77.2596	102.016	103.799	100.249	97.2805	NM_027976
Srpk3	4.76756e-08	3.35529e-07	0.808982	4.7951	18.4332	20.0161	22.0285	20.1906	32.7329	33.2378	35.9797	39.3957	5.29997	25.3692	23.0794	28.7644	26.7953	32.5594	33.5323	35.598	37.6836	NM_019684
Msr1	0.000332969	0.00147228	0.808911	2.95582	4.51411	4.30965	6.22274	7.46887	9.31173	8.73981	11.6894	9.72069	3.28106	4.42215	2.77538	5.27632	6.3511	6.06912	5.09987	7.28794	6.11055	NM_001113326,NM_031195
Nabp1	2.19563e-05	0.00011606	0.808812	3.49584	7.52136	8.64029	7.74109	8.85771	11.8855	14.3961	12.7288	18.3903	4.20087	7.15903	6.89226	6.99152	8.13012	8.17653	10.0432	8.70859	12.1652	NM_028696
Mvp	4.34318e-10	3.67515e-09	0.808569	6.24407	47.0247	58.1663	58.6805	56.4733	93.632	93.0418	97.7689	101.495	6.66527	45.2096	46.8643	53.5272	52.3573	65.0707	65.5779	67.5793	67.8276	NM_080638
Naa50	3.1018e-11	2.88238e-10	0.807832	6.39274	63.4834	60.9228	60.1801	59.7633	106.785	106.549	108.091	106.331	6.73241	37.8925	30.4717	34.0837	34.3984	46.0776	46.6275	46.3855	44.1169	NM_028108
Bin3	2.78911e-07	1.82168e-06	0.807606	4.55227	14.4127	20.0161	17.7784	16.0056	30.0734	28.1994	28.8557	32.265	5.0119	22.5394	26.2383	26.3825	24.1382	34.0079	32.3355	32.4525	35.0844	NM_021328
Fndc3b	4.76365e-05	0.000239467	0.807242	6.00029	46.2063	25.9698	58.4067	55.6029	80.7105	84.6866	84.1845	76.2351	6.25238	18.1559	8.55095	21.7752	21.0695	22.9258	24.3965	23.7835	20.8216	NM_173182
Usp30	3.67928e-09	2.88634e-08	0.806982	5.1944	26.3507	24.7805	26.4964	28.8693	45.6743	44.2224	47.9969	48.4437	5.59824	25.5143	20.1055	24.3383	26.9557	31.9709	31.3908	33.4135	32.6026	NM_001033202
Zufsp	1.63508e-07	1.09608e-06	0.806364	4.76412	18.9138	18.7918	20.7466	20.598	34.4686	41.2776	30.231	32.2565	5.01152	21.6124	17.9964	22.4917	22.6947	28.4729	34.5835	24.8349	25.6176	NM_028287
Mafk	3.63575e-06	2.10849e-05	0.806221	5.02369	20.2908	20.0931	26.3222	27.9311	33.6833	39.1652	41.6645	51	5.67242	19.4041	16.1002	23.8805	25.7573	23.2826	27.4594	28.6443	33.9004	NM_010757
Smc2	2.70249e-05	0.00014105	0.805713	3.9952	11.7627	7.83573	13.3913	13.3946	21.2566	22.3603	18.8534	18.6173	4.21857	5.78096	3.20467	6.24962	6.32858	7.52738	8.03072	6.62538	6.33158	NM_001301412,NM_008017
Ero1lb	1.07366e-07	7.326e-07	0.804587	4.91117	21.304	18.5539	25.003	22.7399	40.2892	39.8904	36.1956	36.6376	5.19525	13.5749	9.90622	15.1159	13.9741	18.5609	18.6368	16.5841	16.228	NM_026184
Slc38a6	1.76713e-07	1.18266e-06	0.804396	4.24654	13.0552	13.3627	14.4741	14.3637	23.903	25.3492	23.5867	23.6626	4.56454	11.9164	10.2209	12.534	12.6413	15.7733	16.9674	15.4779	15.0145	NM_001037717
Lipo1	8.55855e-07	5.32641e-06	0.802759	4.45969	15.322	14.1113	19.7012	14.9686	31.3537	26.0366	27.1367	27.3037	4.77102	15.2095	11.7355	18.5544	14.3313	22.5006	18.9485	19.3671	18.8431	NM_001013770
Elk3	5.08923e-09	3.93802e-08	0.802351	7.16914	97.232	90.3278	124.131	107.873	186.162	179.532	184.392	181.624	7.50481	62.4242	48.5058	75.582	66.8695	86.3407	84.34	84.9376	80.889	NM_001282967,NM_013508
Tob2	1.21189e-05	6.61499e-05	0.802336	6.71164	63.334	58.8729	95.3013	88.0277	102.627	147.417	121.292	161.518	7.33555	42.8416	33.3704	61.1625	57.4179	50.1807	73.1031	58.9837	75.9397	NM_020507
Galk2	2.1405e-08	1.55853e-07	0.802204	4.8889	20.2778	23.766	21.7609	20.5486	36.6728	37.5068	38.6182	37.7812	5.2396	21.6868	21.283	21.9758	21.0508	28.2147	29.422	29.6913	28.0735	NM_001291002,NM_175154
Eef1b2	2.47463e-06	1.46256e-05	0.801521	8.35843	203.317	327.317	211.928	214.628	400.378	419.978	417.109	430.847	8.75103	284.172	383.361	281.038	289.274	404.511	430.329	419.124	418.567	NM_001285429,NM_001285430,NM_001285431,NM_001285432,NM_001285433,NM_001285434,NM_023240,NM_029663
Cndp2	5.42789e-09	4.19079e-08	0.801479	7.7211	134.735	169.245	166.054	145.34	255	265.158	267.345	285.028	8.15496	169.208	178.083	197.937	176.036	231.269	243.861	241.309	248.624	NM_001289531,NM_023149
Gm3435	3.51973e-05	0.000180692	0.800574	2.98643	5.01424	5.15619	6.37831	6.5368	9.96507	10.1775	10.3382	9.73751	3.28355	6.69832	5.77785	8.08823	8.42816	9.63383	9.97396	9.9333	9.04521	NM_001123372
Nptn	1.61309e-09	1.31006e-08	0.799427	7.97622	185.397	190.814	176.72	182.148	312.771	307.363	333.188	326.022	8.34882	241.361	208.113	218.185	228.617	294.164	293.16	311.666	294.855	NM_001293673,NM_009145
Psme2	3.55457e-08	2.53449e-07	0.798287	6.20042	45.1801	67.9959	51.9786	49.6032	98.1328	95.274	87.9104	92.1363	6.5257	136.529	172.119	149.056	144.259	214.011	210.819	190.752	193.127	NM_001029855,NM_011190
Myc	0.000837404	0.0034255	0.797193	5.96528	32.2223	27.2781	67.6661	55.3622	64.278	69.9815	92.1161	90.833	6.50514	36.2785	25.7464	72.3154	60.1512	52.3466	57.8111	74.5885	71.1352	NM_001177352,NM_001177353,NM_001177354,NM_010849
Rps4x	2.82565e-05	0.000146976	0.796563	9.59791	485.978	791.192	498.174	489.692	933.43	1032.11	951.496	1017.22	9.99042	1498.84	2044.81	1457.74	1456.38	2081	2333.62	2109.74	2180.67	NM_009094
C1qb	0.000132251	0.000621743	0.79574	11.9326	2172.27	3477.66	3041.54	2738.69	4999.13	4333.38	5091.92	5417.97	12.4035	5526.28	7413.78	7341.39	6718.52	9193.2	8081.89	9312.88	9580.53	NM_009777
Nup205	9.43836e-07	5.84714e-06	0.794881	5.56777	35.6258	24.2488	40.8523	37.9739	61.955	62.3768	60.8697	55.4483	5.79307	15.4533	8.81345	16.8135	15.8829	19.4274	19.8363	18.9826	16.7191	NM_027513
Usp25	6.63812e-07	4.18563e-06	0.794763	6.37238	61.0022	42.7677	71.294	67.2445	105.009	116.991	99.0721	99.2923	6.63361	37.3445	21.9389	41.4091	39.6977	46.4707	52.5063	43.6042	42.2506	NM_013918
Anp32b	3.34078e-09	2.63859e-08	0.794074	6.24656	49.1616	66.7086	52.2586	54.0166	94.9453	94.2903	96.6495	99.3007	6.63373	97.1544	110.472	97.9924	102.945	135.644	136.616	137.326	136.407	NM_130889
Mfsd1	5.5157e-09	4.25589e-08	0.793346	7.48384	118.926	118.194	150.721	136.075	217.529	229.202	229.183	232.094	7.85857	107.891	89.8542	129.733	119.043	142.656	152.439	149.479	146.356	NM_025813
Ezh2	2.17717e-05	0.000115184	0.793107	2.92626	5.04671	5.89779	5.53202	5.74054	9.5757	9.7109	9.80247	9.40956	3.23413	5.13219	5.02927	5.34467	5.63205	7.05374	7.25356	7.17684	6.66209	NM_001146689,NM_007971
Psmb9	1.37807e-06	8.37578e-06	0.793059	5.21759	20.005	31.9166	30.0434	26.9311	53.2636	45.9754	45.9341	43.5077	5.4432	67.056	89.6465	95.5351	87.0464	129.048	112.971	110.686	101.352	NM_013585
Slc23a2	8.67819e-06	4.8155e-05	0.79303	7.50574	134.3	84.1851	161.592	151.927	224.755	242.546	235.051	219.472	7.7779	57.0144	29.9472	65.0877	62.1953	68.9724	75.4866	71.7381	64.7628	NM_018824
Cebpb	1.9448e-05	0.000103495	0.792048	7.04572	65.1916	103.418	114.573	103.731	144.111	141.432	169.92	214.511	7.74491	116.022	154.218	193.456	178.014	185.392	184.525	217.395	265.357	NM_001287738,NM_001287739,NM_009883
Rbl1	8.06782e-06	4.4993e-05	0.791744	4.7994	20.2778	14.3632	24.0882	22.7955	38.7252	36.2708	35.7718	30.373	4.92472	12.4675	7.71415	14.3402	13.7128	17.7863	16.5687	15.8976	13.5448	NM_001139516,NM_011249
Asap1	1.45154e-07	9.76802e-07	0.791005	7.24695	116.373	81.8554	127.044	119.761	192.959	194.603	196.961	185.526	7.53547	51.0583	30.0195	52.9396	50.7005	61.2723	62.7036	62.1556	56.6672	NM_001276461,NM_001276462,NM_001276463,NM_001276467,NM_010026
Zfp395	4.11812e-08	2.91672e-07	0.790918	4.87964	21.4989	19.7922	23.9327	20.9992	36.2438	37.5509	37.0431	38.353	5.26127	13.7312	10.5944	14.5031	12.936	16.7365	17.5848	17.011	17.0296	NM_199029
Serp1	1.09212e-08	8.19877e-08	0.78998	7.49272	113.808	120.572	150.323	143.229	223.165	226.371	231.182	232.119	7.85872	125.547	111.461	157.34	152.367	177.961	183.08	183.353	177.989	NM_030685
Nfe2l2	2.89133e-09	2.29549e-08	0.789759	7.86745	161.781	178.823	182.843	161.155	293.072	306.171	298.472	285.81	8.15891	177.025	163.972	189.829	170.048	231.818	245.613	234.806	217.385	NM_010902
Gm3020	0.00230667	0.00857921	0.789676	2.44582	3.39046	2.71452	4.80396	5.02451	5.92625	7.40929	8.96295	5.25556	2.39385	10.7884	7.22479	14.5207	15.4111	13.6327	17.2919	20.5132	11.6171	NR_033117_1,NR_033117
Haus8	2.27263e-06	1.34774e-05	0.788714	3.77559	8.658	11.6207	9.90661	9.95026	17.9041	17.6814	16.4467	17.2971	4.11246	14.0021	15.7444	15.2019	15.5179	20.9338	20.9665	19.1204	19.4415	NM_001163042,NM_029621
Lin9	2.55908e-06	1.50919e-05	0.788707	3.59081	8.73595	8.05261	9.47724	9.03671	16.2939	14.9762	15.5672	14.1522	3.82295	7.46387	5.76905	7.68668	7.4493	10.0701	9.38463	9.56864	8.40668	NM_001103182,NR_120498
Rad50	7.92354e-07	4.95013e-06	0.787532	4.92759	22.0445	17.2526	25.7995	24.172	36.851	41.1326	39.034	37.0833	5.2127	11.5575	7.57841	12.8336	12.219	13.9642	15.8089	14.7114	13.5133	NM_009012
Sncaip	2.71846e-07	1.77935e-06	0.787117	4.70905	17.4134	17.4765	22.3396	19.4993	31.4791	31.1569	34.5965	35.1913	5.13714	13.0421	10.956	15.8393	14.0181	17.0575	17.0637	18.4582	18.1138	NM_001199151,NM_001199153,NM_001199154,NM_026408
Dek	9.03191e-11	8.08535e-10	0.786152	6.56732	69.7966	70.2627	70.4228	67.9482	121.864	123.032	118.949	116.295	6.86165	72.4693	61.133	69.3728	68.0331	91.4634	93.6486	88.7914	83.9275	NM_025900
Trf	8.58387e-06	4.76641e-05	0.786103	10.7859	1094.51	1370.46	1402.34	1317.03	2161.56	2105.56	2263.51	2409.32	11.2344	1268.04	1330.5	1541.47	1471.37	1810.23	1788.33	1885.3	1940.18	NM_133977
Xlr	8.0787e-08	5.57159e-07	0.786041	5.22385	23.311	31.3289	29.0167	26.0485	45.45	45.7043	45.9501	52.0679	5.70232	58.8344	67.1127	70.0577	63.398	83.5141	85.2134	84.1453	91.6868	NM_001291747,NM_001291748,NM_011725
Rpn2	8.02547e-08	5.538e-07	0.785678	8.64812	255.798	311.96	316.507	293.965	511.419	497.715	500.166	521.856	9.02751	254.453	260.042	298.714	281.98	367.741	362.961	357.691	360.826	NM_019642
Chn2	2.22195e-09	1.78025e-08	0.785637	6.43323	58.4821	57.1449	73.0114	65.1273	107.676	110.938	106.748	112.107	6.80874	50.4066	41.1305	59.5905	54.0578	66.8981	69.8867	65.8646	66.9577	NM_001163640,NM_023543
Eif3e	1.31125e-08	9.74799e-08	0.784862	6.68631	67.5558	92.8814	69.9934	72.1147	128.873	132.756	124.442	135.181	7.07875	118.442	136.45	116.423	121.915	163.326	170.628	156.85	164.728	NM_008388
2610203C22Rik	3.05158e-05	0.000157953	0.783617	3.3836	6.80689	6.73733	9.83193	7.26517	13.5947	12.6494	13.1846	13.3281	3.7364	14.7666	12.2467	20.2333	15.2011	21.3206	20.117	20.5616	20.099	NR_015470
Rhoc	7.23749e-08	5.01694e-07	0.783351	4.94344	20.7454	25.9139	22.0472	21.7214	37.9597	38.2004	38.4663	41.0102	5.35791	53.0035	55.4687	53.4683	53.4901	70.1326	71.6107	70.645	72.8354	NM_001291859,NM_007484
Pygl	0.00205489	0.00774183	0.782534	4.57111	10.2038	30.2725	14.331	15.0735	31.1623	27.2473	32.5576	29.2293	4.86935	9.76756	24.29	13.0168	13.9196	21.5719	19.1303	22.4164	19.456	NM_133198
Sh3bgrl3	7.64715e-07	4.78481e-06	0.782183	7.14246	81.9945	137.139	102.184	94.2374	181.608	172.911	171.04	189.074	7.56281	313.325	439.143	370.465	347.263	501.649	484.407	469.884	502.207	NM_080559
Gm13251	0.00112478	0.0044744	0.781383	4.12304	13.7762	11.9145	13.2482	12.2959	25.9224	28.8994	10.9618	22.2668	4.47682	10.082	7.3064	9.20024	8.67882	13.7142	15.508	5.76678	11.3277	NM_001085522
Eif3a	3.04433e-08	2.18535e-07	0.781368	7.91844	174.316	149.04	199.706	188.777	303.671	314.286	302.429	303.107	8.24368	90.9878	65.1895	98.9008	95.0188	114.577	120.265	113.487	109.971	NM_010123
Mettl1	0.00030031	0.00133562	0.781172	2.61726	3.81913	5.28212	4.70439	4.2159	7.24612	6.28056	9.69054	7.76142	2.95632	11.6199	13.4694	13.5909	12.3775	15.9442	14.0119	21.2098	16.4154	NM_010792
Pdk3	5.55444e-07	3.5315e-06	0.780772	4.1416	12.1134	12.7541	14.163	12.8823	22.3851	22.7828	21.8997	22.1238	4.46753	16.3583	14.4339	18.1489	16.773	21.8524	22.5601	21.264	20.7677	NM_145630
Pros1	2.83488e-08	2.0422e-07	0.77967	8.3783	236.65	222.5	271.704	248.96	420.902	417.468	424.968	418.755	8.70996	195.523	154.048	212.987	198.351	251.379	252.862	252.423	240.481	NM_011173
Ube2j1	9.42315e-10	7.7902e-09	0.779439	7.45322	128.824	121.475	138.033	127.724	222.808	224.063	220.1	218.825	7.77363	98.8204	78.0826	100.458	94.4752	123.547	126.003	121.381	116.675	NM_019586
Spata13	2.30156e-06	1.36423e-05	0.778995	8.0896	195.166	146.017	241.467	219.696	345.755	376.02	325.784	329.225	8.36293	70.1442	43.9766	82.3403	76.1431	89.8291	99.0778	84.1804	82.2461	NM_001033272
Arid5b	0.00238117	0.00882473	0.778642	4.41605	17.0497	6.6044	19.2345	19.9622	25.3944	26.005	29.6313	26.8076	4.74457	10.2491	3.32684	10.9693	11.5725	11.0331	11.4605	12.805	11.1994	NM_023598
Erlec1	1.96981e-09	1.58761e-08	0.778566	5.50878	31.8976	32.0495	35.7621	34.3938	58.3451	58.8014	54.4093	58.4923	5.87018	24.6147	20.7233	26.181	25.5905	32.5436	33.2635	30.1853	31.3741	NM_025745
C1qa	0.000223541	0.00101773	0.777846	11.8306	2010.5	3358.14	2835.74	2529.53	4693.55	3987.84	4612.06	5110.56	12.3193	5020.19	7026.64	6718.13	6090.71	8471.71	7299.96	8279.31	8869.9	NM_007572
Gpr137b	2.57218e-09	2.05077e-08	0.777668	5.96399	44.0175	40.2351	52.3582	47.3255	79.054	79.4276	78.4758	78.3878	6.29256	39.8895	30.5549	45.0184	41.3595	51.7877	52.7715	51.1293	49.379	NM_031999
Cotl1	8.38743e-07	5.22524e-06	0.776893	8.79617	262.065	364.606	367.721	316.205	571.678	544.227	565.257	564.464	9.14074	431.99	503.641	575.102	502.621	681.185	657.673	669.875	646.742	NM_028071
Rpl22	7.21109e-07	4.53287e-06	0.776001	7.71101	137.346	205.268	135.482	139.872	259.244	266.104	264.555	268.278	8.06758	168.254	210.792	157.568	165.328	229.763	239.203	233.184	228.639	NM_001277113,NM_001277114,NM_009079,NR_102291,NR_102292
Tpp1	7.63145e-07	4.77743e-06	0.77541	8.81956	309.934	278.917	394.783	349.241	570.266	558.736	577.53	574.933	9.16725	239.653	180.727	289.629	260.406	318.748	316.732	321.054	309.008	NM_009906
Znfx1	3.65407e-06	2.11811e-05	0.775329	7.54601	139.359	107.042	155.786	149.143	227.705	303.831	203.749	208.356	7.70291	52.1933	33.5981	55.3691	53.8626	61.6466	83.4469	54.8579	54.2354	NM_001033196,NM_001291162
Nfxl1	4.7114e-08	3.31672e-07	0.775098	5.4445	30.6245	26.7464	35.1647	35.9123	51.7854	58.1519	52.2745	57.6178	5.84844	22.5431	16.4984	24.5582	25.4917	27.5558	31.3822	27.6631	29.4788	NM_133921
Snx8	2.05861e-08	1.50115e-07	0.774869	5.51984	29.4359	36.3522	36.8013	32.7643	52.8611	55.926	61.0056	61.8138	5.94986	30.4444	31.5078	36.1123	32.6763	39.523	42.4044	45.3605	44.4374	NM_172277
Naip5	5.29524e-08	3.71062e-07	0.773305	6.99154	90.2563	77.126	110.709	97.6323	160.702	174.525	154.153	152.807	7.25556	46.0785	32.994	53.625	48.0643	59.3051	65.3188	56.5796	54.223	NM_010870
Pilra	0.000587364	0.0024851	0.772984	3.98186	7.0667	16.9658	11.5556	11.0428	18.6697	18.4759	19.7569	22.7797	4.50968	7.37346	14.8413	11.4425	11.1161	14.0853	14.1356	14.8226	16.5279	NM_153510
Ogfod3	5.84636e-06	3.30878e-05	0.772854	3.77497	8.42418	11.8585	10.4169	9.69718	16.7756	16.9373	16.8705	18.4407	4.20482	18.3099	21.5981	21.4753	20.3214	26.3566	26.9831	26.3508	27.85	NM_025402
Ddx58	4.96777e-05	0.000249062	0.771609	5.60589	32.3977	30.1816	41.5741	39.727	56.4049	88.2242	47.1814	53.8086	5.74976	17.7046	13.8228	21.5569	20.9369	22.2835	35.3497	18.538	20.4405	NM_172689
Gm6644	1.38868e-08	1.02886e-07	0.771187	6.22585	46.8104	63.7982	58.0769	52.4981	96.7074	86.6351	94.5947	99.553	6.63739	93.5333	106.83	110.106	101.151	139.694	126.915	135.897	138.271	NR_037965
Ppap2c	9.31846e-05	0.00044726	0.77109	2.95912	5.80664	6.91923	5.18354	5.04303	9.99807	8.91637	9.65056	10.6036	3.40649	9.51546	9.52055	8.06836	8.05423	11.9337	10.7685	11.4062	12.1004	NM_001302389,NM_001302390,NM_001302442,NM_015817
Aga	3.82199e-07	2.46337e-06	0.770721	5.13285	21.4404	28.6914	26.5089	27.0484	46.7368	40.729	40.3453	49.0996	5.61764	44.8922	50.3427	52.6688	54.7458	70.7556	62.5282	60.7446	71.47	NM_001005847,NM_001205054
Ero1l	1.20543e-07	8.18397e-07	0.769687	4.74116	20.4467	17.5884	21.736	19.2894	34.9041	33.2882	32.3897	34.2158	5.09659	12.5022	9.00975	12.611	11.3748	15.4288	14.921	14.2396	14.5438	NM_015774
Fam111a	1.11295e-08	8.34492e-08	0.768538	6.03965	47.291	43.1945	53.4596	50.6772	85.7986	92.4869	77.964	75.2933	6.23445	39.9369	30.5655	42.8347	41.2709	52.3771	57.2619	47.3361	44.1979	NM_026640
Echs1	2.05284e-09	1.64855e-08	0.767706	6.38539	57.5793	69.745	60.1179	59.9855	105.768	101.277	102.998	111.216	6.79722	104.335	105.898	103.346	104.806	138.538	134.53	134.174	140.074	NM_010023
Ccl2	0.00605476	0.020426	0.767681	4.88087	10.0934	15.1747	30.3359	31.5729	32.172	39.6949	35.524	41.0438	5.35909	33.8194	42.6241	96.4675	102.045	77.9406	97.5419	85.6036	95.6117	NM_011333
Zfp141	3.23231e-06	1.88752e-05	0.767325	3.91224	11.4834	10.8021	12.489	9.76508	19.8311	20.0776	18.7015	17.1962	4.10402	7.76475	6.2371	7.90515	6.30569	9.55502	9.8593	8.9336	8.03194	NM_001309388,NM_001309389
Actr3b	4.56909e-06	2.62237e-05	0.766072	4.35249	17.5368	16.6859	11.5619	14.697	26.5625	26.1438	24.7221	25.4201	4.6679	27.6905	22.0757	17.3148	22.377	30.319	30.2615	28.0557	27.8955	NM_001004365
Ncapd2	1.45795e-06	8.84586e-06	0.765792	4.04676	11.9575	11.4178	11.7734	13.7773	21.5206	20.664	21.8277	19.1807	4.26158	7.15467	5.72343	6.68289	7.94853	9.30981	9.06454	9.38981	7.9777	NM_146171
Gab2	4.07087e-06	2.34801e-05	0.765485	6.8114	76.8958	57.4527	101.729	96.6694	138.594	148.634	142.04	136.401	7.09171	34.5778	21.6478	43.4026	41.9196	45.0546	49.0024	45.9238	42.6361	NM_001162477,NM_010248
Hat1	3.17826e-07	2.06317e-06	0.765137	4.49887	14.8803	18.0781	16.8636	17.1475	29.0703	30.293	27.1847	27.2617	4.7688	25.5037	25.9693	27.4208	28.3382	36.0187	38.0704	33.4983	32.4825	NM_026115
Dhx9	1.76331e-05	9.44129e-05	0.764466	7.496	136.398	85.3255	157.554	155.797	216.156	209.314	244.686	238.821	7.89979	79.8849	41.8753	87.5474	87.9863	91.5113	89.8717	103.025	97.2217	NM_007842
Eri1	1.27848e-07	8.66067e-07	0.764089	4.87199	21.8171	21.5623	23.6589	19.7462	38.184	38.3391	36.0197	34.8381	5.12259	11.6296	9.63143	11.9659	10.1511	14.7152	14.985	13.806	12.9093	NM_026067
Trim12c	1.73246e-06	1.0408e-05	0.764006	4.90248	20.0245	24.5566	23.4597	20.6042	35.7753	45.7989	32.2938	36.6544	5.19591	14.4773	14.9639	16.1936	14.5259	18.7889	24.4752	16.8885	18.5843	NM_001146007,NM_175677
Siva1	0.000417798	0.00181323	0.763712	2.87597	4.59855	7.27604	5.04042	4.82082	9.29853	7.87592	10.706	9.02275	3.17357	16.3531	21.3398	16.8137	16.46	23.7501	20.0629	26.8645	21.9406	NM_001161737,NM_013929
Tbc1d8b	0.000221898	0.00101081	0.76362	4.36459	16.7574	8.92714	17.5108	17.8512	23.375	29.2777	26.9768	24.0242	4.58642	7.6624	3.41915	7.59692	7.87206	7.72739	9.81495	8.86866	7.63543	NM_001081499
Smap2	5.54401e-07	3.52579e-06	0.763456	9.23774	426.308	414.251	502.038	447.786	741.856	758.97	761.866	776.587	9.601	396.475	322.844	442.994	401.586	498.736	517.471	509.398	502.019	NM_133716
Apobec1	1.15048e-08	8.60517e-08	0.762277	5.75788	34.0994	39.5844	43.2481	43.591	66.9573	70.9526	68.2655	66.1024	6.04663	41.6295	40.4756	50.06	51.3063	59.0947	63.4419	59.9544	56.0762	NM_001134391,NM_031159
Tbc1d1	1.46564e-07	9.86013e-07	0.762276	5.31582	30.7219	23.6751	31.5991	32.147	48.9608	48.9202	52.4104	50.1171	5.64723	16.5174	11.127	16.5262	16.523	19.0021	19.0988	20.1439	18.82	NM_001289514,NM_019636
Ddx26b	6.46186e-08	4.501e-07	0.762092	8.09513	204.109	174.002	221.897	211.387	326.386	367.312	340.744	341.654	8.41639	144.811	103.451	149.369	144.621	167.389	191.048	173.801	168.487	NM_172779
Tpt1	2.13214e-05	0.000112928	0.761822	10.4934	926.4	1334.93	1018.66	998.149	1770.52	1780.12	1830.58	1872.92	10.8711	2799.65	3380.62	2920.79	2908.8	3867.76	3943.86	3977.19	3934.22	NM_009429
Cand2	1.73557e-05	9.29889e-05	0.761542	3.86878	9.4569	8.89915	13.2544	11.7095	18.2011	17.8075	18.1738	19.2732	4.26852	4.68443	3.69342	6.22947	5.59311	6.51768	6.46664	6.47162	6.63637	NM_025958
Ptma	1.13304e-06	6.96277e-06	0.761508	9.13434	353.601	451.926	452.294	410.152	655.147	713.802	723.936	734.77	9.52115	801.449	858.35	972.643	896.434	1073.39	1186.07	1179.64	1157.58	NM_008972
Pgd	7.00383e-08	4.85911e-07	0.758681	7.3195	95.4394	136.02	125.363	117.835	194.886	201.892	204.829	201.486	7.65453	115.936	138.462	144.487	138.032	171.135	179.798	178.884	170.129	NM_001081274
Lars2	8.10176e-06	4.51513e-05	0.757949	8.14471	220.769	201.707	199.949	218.863	307.564	325.542	487.549	302.048	8.23863	153.686	117.663	132.062	146.921	154.77	166.139	244.007	146.153	NM_153168
Iah1	1.57653e-05	8.49526e-05	0.757563	4.01201	10.0415	15.2307	11.3938	11.2712	19.8443	19.1443	19.6609	22.3929	4.48497	29.2855	37.2309	31.5346	31.7097	41.8445	40.9353	41.2301	45.3997	NM_026347
Clcn7	6.13e-09	4.70609e-08	0.756695	6.6968	76.0904	65.8831	84.1128	82.4291	127.777	127.995	132.869	132.65	7.05149	50.5949	36.7106	53.0643	52.8547	61.4179	62.3948	63.5168	61.3093	NM_011930
Gng12	1.65182e-08	1.21503e-07	0.756492	7.0569	102.448	82.6739	102.003	108.91	167.895	170.206	166.418	164.545	7.36234	65.4581	44.2408	61.8292	67.0734	77.4706	79.6498	76.3902	72.9746	NM_001177556,NM_001177557,NM_001177558,NM_001177559,NM_001177560,NM_025278
Cep162	4.75767e-05	0.000239216	0.75646	3.72515	10.9833	6.87026	10.8213	10.6231	15.8055	17.1517	16.5587	16.8851	4.07768	5.60158	2.93722	5.23683	5.22539	5.82918	6.41469	6.07246	5.98612	NM_199316
Tlr13	8.02973e-05	0.00038869	0.756437	7.91516	154.623	115.178	227.647	220.548	291.574	293.282	312.76	315.325	8.3007	104.072	64.9606	145.374	143.146	141.86	144.714	151.342	147.522	NM_205820
Plxdc1	1.17393e-08	8.77518e-08	0.755909	6.74222	72.6025	72.7813	92.0219	81.0897	130.259	134.622	129.319	143.658	7.16649	67.9735	57.1012	81.7581	73.2342	88.1726	92.4185	87.0602	93.4916	NM_001163608,NM_028199
Ptpro	3.4898e-09	2.75003e-08	0.755364	6.39433	55.4164	61.3985	68.3008	65.189	102.073	109.279	107.619	103.564	6.69438	36.5807	32.6122	42.7072	39.776	47.0456	50.6358	50.0632	47.4762	NM_001164401,NM_001164402,NM_001164403,NM_011216
Igtp	1.26561e-07	8.58062e-07	0.754847	5.68382	33.32	40.9977	39.2406	39.4307	68.759	73.765	61.2375	54.3804	5.76501	44.4938	45.8752	49.721	50.7773	66.3757	72.2153	58.7896	50.4734	NM_018738
Cept1	5.66795e-05	0.000281507	0.754593	5.64734	35.0412	30.1046	43.2294	40.801	49.5482	76.6341	77.8201	47.6869	5.57552	33.6373	24.2106	39.374	37.7697	34.3823	53.934	53.7117	31.8185	NM_001293694,NM_133869
Erp29	1.20217e-06	7.37088e-06	0.753632	7.85137	145.556	221.464	167.908	152.865	286.585	285.292	279.738	308.018	8.26687	316.375	403.371	346.261	320.389	450.266	454.596	437.117	465.349	NM_026129
Kcnj12	2.28375e-05	0.000120535	0.753463	3.69127	8.87234	7.98265	11.593	9.9873	15.9705	15.405	15.5752	17.8605	4.1587	5.41226	4.06494	6.70738	5.87568	7.04017	6.88984	6.77311	7.57072	NM_001267593,NM_010603
Sgpl1	3.89173e-06	2.24946e-05	0.753456	8.50812	259.727	203.743	321.342	299.6	446.831	469.131	463.099	449.086	8.81085	170.192	111.878	199.785	189.311	211.652	225.366	218.165	204.545	NM_009163
Sun2	8.24129e-08	5.67571e-07	0.753073	7.973	176.862	163.151	209.918	198.536	301.737	313.883	320.491	325.357	8.34588	126.229	97.5897	142.81	137.241	155.691	164.195	164.341	161.373	NM_001205345,NM_001205346,NM_194342
Sdad1	1.90352e-06	1.13852e-05	0.753	4.78648	21.986	15.9023	23.0241	21.2647	33.6041	33.881	36.8672	34.157	5.09411	11.8313	7.17084	11.7555	11.0351	13.0717	13.367	14.2623	12.7754	NM_172713
Elmsan1	0.0132763	0.0408648	0.752983	6.15952	69.9915	16.56	48.6805	77.6886	86.8941	90.7465	89.5015	91.6991	6.51884	26.856	5.31602	17.6993	28.9274	24.4521	25.7915	24.9532	24.5428	NM_001163501,NM_001163502
Adrb1	0.00183634	0.00700596	0.752979	5.74289	36.2688	22.8565	45.8243	54.5536	61.3743	43.6928	76.0291	87.7385	6.45514	39.3315	20.7689	47.1531	57.0532	48.1143	34.7392	59.2786	66.1413	NM_007419
Aldh18a1	3.79845e-07	2.44949e-06	0.752706	4.50877	15.9066	16.4061	18.2886	17.1907	29.5652	26.005	29.1436	29.5237	4.8838	12.1844	10.5339	13.2934	12.6992	16.3708	14.6044	16.0488	15.7165	NM_019698,NM_153554
Fgfr1op	2.7646e-07	1.80616e-06	0.75247	4.74486	18.5891	22.6816	19.8194	18.7771	32.9177	35.9682	32.0699	33.5852	5.06975	16.2084	16.5689	16.3975	15.7798	20.7506	22.9962	20.0986	20.3562	NM_001197046,NM_201230
Prune2	3.54636e-07	2.29176e-06	0.752065	5.5016	34.645	25.9978	37.2431	37.0974	56.1937	53.7442	55.8885	61.5363	5.94337	7.47994	4.70364	7.62923	7.72342	8.77052	8.50734	8.67598	9.23597	NM_181348
Msn	3.69945e-05	0.000189282	0.751848	9.40533	474.54	362.137	617.495	566.955	843.342	866.509	858.004	835.635	9.70673	333.875	213.509	412.203	384.655	428.912	446.942	433.995	408.658	NM_010833
Cd44	0.00472866	0.0163544	0.749995	3.50183	4.28678	12.6911	6.68323	10.0984	13.3901	13.9042	15.1595	14.3204	3.84	2.62419	6.48198	3.88455	5.9566	5.88772	6.23381	6.66454	6.08694	NM_001039150,NM_001039151,NM_001177785,NM_001177786,NM_001177787,NM_009851
Chst12	1.22668e-06	7.49879e-06	0.749764	4.9914	20.622	29.6079	22.825	21.814	38.943	39.8399	39.6896	41.0438	5.35909	31.1894	37.5248	32.7565	31.8172	42.58	44.1753	43.1555	43.1507	NM_021528
Sirpa	2.97283e-05	0.000154074	0.74854	11.2439	1706.82	1646.87	2007.43	1878.25	3017.63	3044.33	3071.58	3029.26	11.5648	1184.1	957.532	1320.28	1258.87	1506.49	1545.27	1526.03	1458.42	NM_001177647,NM_001291019,NM_001291020,NM_001291021,NM_001291022,NM_007547
Ncf2	2.11005e-07	1.40216e-06	0.748444	8.18126	186.189	244.083	233.683	202.499	355.601	370.666	353.537	375.819	8.55389	193.77	212.866	230.742	203.219	267.517	282.802	264.516	271.862	NM_010877
Smim3	9.60977e-07	5.9488e-06	0.748237	5.24059	23.1421	27.0333	29.7136	32.9371	41.9919	46.2088	48.9084	52.4295	5.71231	31.4768	30.8121	38.3498	43.2004	41.2879	46.0795	47.8267	49.5733	NM_134133
Tagap	0.00256309	0.00942809	0.747871	8.44415	185.657	150.341	360.745	343.154	368.714	378.94	445.949	552.734	9.11044	163.063	110.652	300.622	290.641	234.096	244	281.592	337.444	NM_145968
Fam60a	0.000302988	0.00134606	0.747478	3.00256	6.09243	4.5895	7.21216	5.99979	10.5062	11.2117	9.9384	8.45935	3.08055	6.23398	3.93638	7.00221	5.92515	7.77563	8.41719	7.31704	6.02053	NM_019643
Cdkn2c	0.000235936	0.00107057	0.746589	2.90963	4.50112	6.99619	5.12754	5.78992	9.6219	9.14969	9.15484	9.67865	3.27481	8.94865	10.6918	9.26879	11.3964	12.6942	11.7821	11.9392	11.825	NM_001301368,NM_007671
Mgmt	0.00588115	0.0198897	0.746195	1.53131	1.92905	3.14828	1.81704	1.70982	3.64946	3.80869	3.50203	3.46447	1.79263	6.34835	8.69407	5.68385	5.42619	8.69993	9.20552	8.29204	7.92983	NM_008598
Slc38a2	1.33831e-07	9.04339e-07	0.74589	6.97297	89.6912	76.2305	109.097	100.354	147.146	163.08	157.391	161.905	7.339	52.3583	37.2899	60.4237	56.4933	62.0932	69.7927	66.0535	65.6944	NM_175121
Cacna1d	5.59151e-06	3.1719e-05	0.745156	6.07652	57.1376	34.7711	56.5585	53.2327	86.2539	94.511	82.6494	74.671	6.22248	17.0321	8.684	15.9952	15.3015	18.586	20.655	17.7126	15.4716	NM_001083616,NM_001302637,NM_028981
Sat1	4.15608e-08	2.93935e-07	0.745141	7.63058	128.285	146.703	164.984	152.39	235.202	256.803	241.376	259.507	8.01963	288.886	277.121	352.93	332.474	382.76	423.404	392.039	405.967	NM_001291865,NM_009121
Cops4	1.26571e-08	9.43529e-08	0.743366	6.22587	52.0065	65.2045	54.2001	52.4734	91.8436	89.1196	94.2828	99.553	6.63739	80.1067	84.1595	79.2051	77.9403	102.258	100.635	104.403	106.579	NM_001277101,NM_013715,NR_102282
Rps25	4.28756e-05	0.00021755	0.743308	8.78506	291.897	464.715	273.465	289.65	534.128	556.643	548.163	570.292	9.15556	1152.97	1538.18	1024.83	1103.23	1525.05	1611.87	1556.61	1565.71	NM_024266
Osbpl8	7.74263e-07	4.84083e-06	0.742137	6.08769	56.631	37.7304	55.7184	53.4549	83.0796	93.212	85.3679	78.7914	6.29997	21.466	12.0033	20.0488	19.5488	22.7878	25.912	23.2673	20.7637	NM_001003717,NM_175489
Rps6	1.80069e-05	9.62035e-05	0.741992	9.14717	362.889	561.717	382.767	389.85	682.851	710.548	702.38	742.792	9.53681	703.324	912.283	703.844	728.592	956.665	1009.57	978.668	1000.64	NM_009096
E430025E21Rik	1.24222e-06	7.58974e-06	0.74162	5.7484	39.4514	29.6149	44.8037	47.0354	67.8813	68.9159	67.7138	64.5467	6.01227	26.5265	16.6854	28.5817	30.4958	32.9919	33.9712	32.7312	30.1667	NM_198011
Cebpa	3.57442e-06	2.07539e-05	0.7415	9.12026	381.725	461.58	473.065	349.845	707.256	715.429	677.914	685.166	9.42031	391.234	396.432	460.018	345.756	523.988	537.555	499.515	488.112	NM_001287514,NM_001287515,NM_001287521,NM_001287523,NM_007678
Rpl23a	3.81082e-05	0.000194572	0.741286	8.99756	344.469	530.542	319.525	335.969	638.22	645.97	629.949	644.34	9.33168	1664.87	2148.73	1465.19	1565.81	2229.74	2288.8	2188.85	2164.6	NM_207523
Cep41	5.30669e-05	0.000264695	0.741208	3.31633	6.25481	6.9682	8.28247	8.28365	12.2419	11.9558	12.2971	13.3113	3.73458	5.11973	4.70394	6.40225	6.58136	7.18466	7.33701	7.38494	7.61776	NM_001039184
Akap10	3.2542e-06	1.89897e-05	0.74108	5.7011	40.1724	27.551	46.6768	41.3504	65.0435	69.0735	63.6841	62.537	5.96664	27.9775	16.0788	30.8427	27.7703	32.7449	35.2693	31.8868	30.2726	NM_019921
Phip	8.17036e-06	4.55129e-05	0.740905	6.37882	67.257	41.7323	69.4147	70.7814	100.278	115.736	105.413	95.029	6.5703	16.9364	8.80514	16.5841	17.1869	18.2527	21.365	19.0832	16.6325	NM_001081216
Eprs	8.62632e-09	6.53017e-08	0.740314	6.93012	90.4706	80.673	96.4525	97.6755	153.389	148.053	154.041	154.732	7.27363	50.3941	37.6555	50.9776	52.4659	61.7641	60.4619	61.6889	59.9093	NM_029735
Acox3	1.58273e-08	1.16667e-07	0.739777	7.46261	132.734	118.48	145.114	132.15	214.981	220.526	219.124	227.898	7.83224	90.6499	67.8031	94.0286	87.0258	106.129	110.41	107.585	108.181	NM_030721
Nop58	3.21044e-07	2.08184e-06	0.739512	4.76391	19.1087	22.4927	20.7653	19.0178	34.9767	34.2782	34.0928	32.5256	5.02351	26.122	25.7666	26.9361	25.072	34.5682	34.3549	33.5086	30.9036	NM_018868
1110038B12Rik	8.54687e-05	0.000412415	0.739332	3.4198	7.54734	10.2424	6.72679	7.52442	13.146	14.1186	12.433	13.7822	3.78473	36.4019	41.4974	30.8588	34.3932	45.0519	49.299	42.2883	45.6148	NR_015536,NR_027943
H3f3b	0.000420111	0.00182197	0.738582	9.98131	525.456	651.996	996.722	856.124	1041.46	1254.76	1299.6	1460.35	10.5121	712.314	740.653	1281.96	1119.13	1020.54	1246.99	1266.57	1376.02	NM_008211
Pqlc2	3.47716e-06	2.02325e-05	0.736395	4.22193	13.7892	12.7051	15.2395	14.2217	21.1246	22.9657	25.1138	24.0326	4.58692	18.1921	14.0444	19.0763	18.0968	20.1494	22.217	23.8273	22.041	NM_145384
Crtap	1.55089e-06	9.37017e-06	0.736353	4.53931	14.2893	18.5749	19.0789	17.7957	28.6149	28.8805	29.1835	29.5068	4.88298	22.5182	24.5284	28.5273	27.0456	32.598	33.3728	33.0675	32.3256	NM_019922
Ttyh2	1.70849e-06	1.02741e-05	0.736114	4.36966	15.7832	13.0269	16.0609	17.129	24.7411	25.9168	26.4011	26.2274	4.713	12.3378	8.53119	11.9098	12.9118	13.98	14.85	14.8346	14.2493	NM_053273
Sh3pxd2b	0.000211384	0.000965259	0.735922	4.98873	27.2146	14.3982	22.9806	30.6594	38.4282	36.9834	41.1528	42.095	5.39558	9.89291	4.38589	7.92442	10.7457	10.0966	9.85514	10.7539	10.6356	NM_177364
Tep1	2.38657e-06	1.41325e-05	0.73499	6.49446	62.6845	50.0997	83.8639	74.0282	113.727	115.982	111.929	108.887	6.76669	20.7455	13.8941	26.334	23.6255	27.2089	28.141	26.6319	25.0494	NM_009351
Cln3	6.64074e-09	5.08222e-08	0.73477	6.19716	50.2333	54.8921	59.2778	55.8869	91.7182	98.3197	92.3	84.2488	6.39658	55.6336	50.8745	62.1065	59.6008	73.3217	79.7959	72.8437	64.6955	NM_001146311,NM_009907
Rpl7a	4.49427e-06	2.58064e-05	0.733639	8.88025	314.377	441.9	331.921	327.464	570.2	577.414	588.548	617.836	9.27108	983.059	1157.94	984.754	987.416	1288.87	1323.67	1323.1	1342.88	NM_013721
Hmgb2	6.71538e-05	0.000329575	0.733351	5.62729	23.0707	44.6916	39.2966	41.4244	54.1809	65.0315	60.3979	67.246	6.07138	23.1478	37.5839	37.4144	40.0843	39.3053	47.8457	43.5771	46.9047	NM_008252
Utp20	1.27095e-05	6.9219e-05	0.733301	5.1833	29.6243	18.9527	32.2836	28.2768	45.4368	48.0942	45.3984	42.5154	5.40991	9.06272	4.85745	9.36976	8.34173	10.0479	10.7868	9.98457	9.04026	NM_175158
Eif4a1	1.06483e-06	6.56008e-06	0.733112	8.6372	257.317	343.198	308.237	287.687	468.761	505.585	504.771	509.63	8.99331	369.956	413.295	420.477	398.678	486.956	532.681	521.783	509.099	NM_001159375,NM_144958
Rcor1	0.00408373	0.0143453	0.732825	4.73167	22.038	8.50037	26.6333	22.635	34.3366	35.552	33.4212	29.3302	4.87432	21.868	7.06586	25.0781	21.6618	24.6339	25.8658	23.8434	20.2318	NM_198023
Mina	8.48134e-06	4.71376e-05	0.732735	3.82795	9.17112	10.9071	12.1157	10.4502	17.8513	17.1013	18.6375	17.2803	4.11106	11.5289	11.4898	14.4509	12.6639	16.2226	15.7563	16.8423	15.1	NM_025910
Nap1l1	1.14842e-08	8.59502e-08	0.731627	7.10665	105.91	113.079	93.6087	101.786	174.917	162.361	173.038	177.773	7.47389	90.736	77.9923	77.1467	85.7408	111.339	106.127	110.735	108.752	NM_001146707,NM_015781
Isoc1	2.54233e-06	1.49967e-05	0.730891	5.41443	33.0537	23.2973	35.6439	36.2456	51.594	57.0169	52.8182	51.4204	5.68427	34.8393	20.5757	35.6437	36.8434	39.3097	44.0573	40.0266	37.674	NM_025478
Laptm5	0.000132261	0.000621743	0.730877	11.8121	2384.52	2616.39	3128.55	2686.64	4401.28	4256.49	4540.46	4752.68	12.2145	2686.55	2470.19	3344.29	2918.87	3584.48	3515.71	3677.72	3721.92	NM_010686
Rpl21	0.000184106	0.000846238	0.729628	9.45341	474.222	759.45	432.194	443.99	852.244	862.94	873.939	909.456	9.82886	690.315	926.397	596.911	623.233	896.774	920.899	914.598	920.193	NM_019647
Dhdh	2.39548e-05	0.000126051	0.729182	4.4597	17.1471	11.7676	19.2469	18.0302	26.5757	27.2536	28.0722	27.8419	4.79918	16.9196	9.72764	18.0178	17.1557	18.9516	19.7138	19.9123	19.0923	NM_027903
Lrrcc1	1.08499e-05	5.95429e-05	0.728929	4.81656	19.9465	16.0353	25.4075	23.4004	36.6794	35.1484	35.492	33.2236	5.05414	10.1158	7.22993	11.9478	11.4041	13.8217	13.1915	12.5368	11.6316	NM_001142728,NM_001142729,NM_030070
Zmat1	4.77004e-06	2.72836e-05	0.728122	3.87441	10.6975	10.2914	12.0846	11.0552	18.1681	19.0498	17.8299	18.0539	4.17424	8.25037	6.64945	8.8401	8.21836	10.129	10.771	9.88573	9.67636	NM_175446
Cd37	4.23863e-07	2.72184e-06	0.72804	8.15993	184.416	241.977	230.08	204.845	357.277	340.449	351.274	377.677	8.56101	404.358	444.673	478.855	432.923	565.989	546.66	552.583	574.911	NM_001290802,NM_001290804,NM_007645
H2-DMb1	2.39983e-07	1.58224e-06	0.727729	6.47592	53.2795	77.091	71.182	66.5161	117.146	103.156	113.672	109.955	6.78077	112.096	135.928	142.097	134.957	178.175	159.12	171.944	160.814	NM_010387
Hpn	6.06159e-05	0.000299959	0.727057	3.3888	6.42368	9.14402	8.27003	7.68491	13.08	12.5989	13.1126	13.387	3.74276	9.45421	11.1588	11.5839	10.8372	13.9112	13.5788	13.8889	13.6646	NM_001110252,NM_001276269,NM_008281
Rpl36a	0.000101443	0.000484173	0.726325	7.44439	116.601	196.747	101.126	110.434	211.919	220.873	216.398	219.212	7.77618	644.189	910.894	530.101	588.347	846.361	894.624	859.534	841.844	NM_019865
Skil	0.000233586	0.0010605	0.725942	7.99991	187.345	118.033	240.851	225.35	288.235	379.778	300.527	307.648	8.26514	72.5111	38.2175	88.5446	84.1956	79.9739	107.812	83.0022	82.9894	NM_001039090,NM_001271772,NM_011386
Stx7	1.58322e-08	1.16668e-07	0.725145	7.64727	143.692	148.396	161.86	150.519	250.955	253.764	248.06	246.448	7.94514	155.285	134.387	165.956	156.858	196.041	201.044	192.726	185.123	NM_016797
Fam114a1	6.3983e-06	3.60695e-05	0.724973	4.08012	11.4379	11.6207	14.5861	13.3205	21.1708	21.3703	21.3719	20.3327	4.34573	10.4775	8.91805	12.6754	11.764	14.02	14.3515	14.0727	12.9452	NM_026667
Gm5617	0.00264822	0.00970179	0.724892	2.12574	3.04621	4.55452	2.71312	2.81471	5.58308	4.84284	5.6688	5.60033	2.48551	12.9984	16.2655	10.9701	11.5698	17.2139	15.137	17.3881	16.5912	NM_001004191
Fastkd3	9.30555e-05	0.000446729	0.72283	3.02566	6.664	6.22661	6.09207	5.56153	10.6382	9.73612	10.0263	10.1075	3.33735	7.6166	5.96256	6.60997	6.1292	8.79178	8.16024	8.23912	8.03174	NM_027123
Pdia3	1.23978e-05	6.75519e-05	0.722608	9.62862	504.217	671.508	642.977	570.831	1022.73	925.266	997.621	997.506	9.96218	515.614	575.43	623.839	562.895	756.001	693.656	733.43	709.02	NM_007952
Mcm3	1.04627e-07	7.15512e-07	0.722159	5.74147	35.8336	39.2556	47.1871	39.2146	68.6864	62.1119	67.0422	68.5746	6.0996	33.5438	30.7903	41.9069	35.3956	46.4763	42.6258	45.1163	44.6191	NM_008563
Acot9	5.60636e-06	3.17959e-05	0.721754	4.13072	11.9121	13.1668	14.5301	13.2526	21.5074	23.0035	20.4445	22.2247	4.47409	20.7896	19.2495	24.0582	22.3033	27.1325	29.4329	25.6486	26.955	NM_019736
Dzip3	0.0119348	0.037176	0.721609	4.64101	22.6225	6.47847	23.5655	22.6412	29.783	33.3071	30.7906	30.3141	4.92192	10.9917	2.81191	10.9463	10.6007	10.5953	11.9733	10.848	10.3278	NM_001110017,NM_027341
Itm2b	0.000126326	0.000595904	0.721606	11.7309	2232.29	2869.43	2678.69	2484.74	4285.61	4178.11	4151.79	4311.9	12.0741	3403.54	3666.14	3874.96	3653.2	4723.29	4670.1	4550.91	4569.64	NM_008410
Lacc1	2.09617e-08	1.52716e-07	0.720675	6.55496	66.5945	64.8687	77.6661	74.8986	121.448	123.366	112.984	110.266	6.78484	74.3785	60.7113	82.2953	80.6664	98.0462	101.011	90.7176	85.5981	NM_172488
Lrrfip1	5.90131e-07	3.74132e-06	0.720303	6.48564	60.9048	54.7941	80.0991	74.9418	109.603	115.661	113.32	107.483	6.74796	49.2154	39.0587	59.8279	57.9293	61.036	64.6018	62.3877	57.3679	NM_172879
Lhfpl2	2.12407e-07	1.4111e-06	0.71908	7.90618	169.731	166.81	208.785	179.864	314.368	299.411	292.963	287.021	8.16501	105.466	86.8573	123.087	107.769	141.202	136.389	130.873	123.966	NM_172589
Rpl27	1.83152e-05	9.77439e-05	0.719054	7.60573	130.883	206.094	124.231	127.656	241.801	237.93	241.792	247.794	7.95299	481.748	635.678	433.84	453.098	643.351	642.041	639.828	633.969	NM_011289
Htatip2	0.000278419	0.00124803	0.718899	2.8034	4.95578	6.12866	4.61105	5.37635	9.45692	8.3993	7.88355	8.93866	3.16006	9.60654	10.0212	8.47241	9.96105	13.0951	11.9939	10.9115	11.8924	NM_001146049,NM_001146050,NM_001146052,NM_001146053,NM_016865
Cmtm3	2.25196e-08	1.6353e-07	0.718871	6.8188	76.0644	94.3786	90.3107	80.5465	139.042	138.778	138.626	145.297	7.18287	127.168	132.216	143.247	129.846	168.029	170.093	166.613	168.838	NM_024217
Parp10	6.67735e-07	4.20819e-06	0.717921	5.43962	28.1824	32.4483	36.0421	34.5667	52.5971	62.1939	46.4778	54.5906	5.77058	22.9283	22.113	27.9446	27.2577	30.976	37.0266	27.1975	30.9254	NM_001163575,NM_001163576
Mafb	7.67319e-05	0.000373207	0.716554	9.85788	612.835	567.867	869.51	758.207	1026.9	1144.76	1154.37	1288.93	10.332	488.556	379.358	657.673	582.869	591.766	669.041	661.603	714.224	NM_010658
Ppib	2.79733e-06	1.64294e-05	0.716107	7.68326	127.681	198.377	151.424	144.68	255.752	239.298	257.535	269.463	8.07394	359.328	467.834	404.323	392.625	520.289	493.715	521.052	527.102	NM_011149
Sh3kbp1	5.13169e-08	3.60118e-07	0.715324	6.80743	78.5456	75.5658	97.081	87.9413	140.435	145.821	135.444	135.114	7.07804	42.6947	33.5476	48.8214	45.0407	53.7596	56.5542	51.6993	49.7225	NM_001135727,NM_001135728,NM_001290661,NM_001290664,NM_021389,NR_110969,NR_110970
Pyroxd2	1.14332e-06	7.0224e-06	0.714946	5.05869	21.7782	24.0389	28.9046	26.1781	38.7912	40.8615	41.9523	44.029	5.46038	18.8635	17.4442	23.7525	21.8616	24.2887	25.9469	26.1242	26.5084	NM_029011
Zeb2	0.00671585	0.0224361	0.714769	7.61	189.697	66.5407	202.849	132.6	176.395	295.918	256.559	242.227	7.92021	55.7532	16.7876	57.2	37.9558	37.8755	64.4168	54.183	50.0153	NM_001289521,NM_015753
Hsp90b1	1.37619e-05	7.46343e-05	0.714766	10.0478	694.381	796.754	910.356	804.582	1344.88	1288.76	1325.88	1302.35	10.3469	679.971	653.804	845.799	759.755	951.983	925.186	933.427	886.444	NM_011631
Aig1	2.76792e-05	0.000144188	0.714759	3.47398	8.19035	8.12957	8.48782	8.80833	13.8059	12.1702	14.5758	14.6315	3.871	20.9867	17.4535	20.6399	21.7652	25.5781	22.8596	26.8597	26.0594	NM_025446
Dennd2c	0.000994819	0.00400107	0.714147	4.43686	13.8086	9.85063	22.7255	19.1907	28.9317	26.4843	27.8723	24.3017	4.60299	7.49974	4.48176	11.7114	10.0499	11.3596	10.5447	10.8811	9.17208	NM_177857
Trmt2b	0.000506451	0.00216451	0.713775	4.58429	10.4831	18.8267	23.4909	19.8511	29.7236	30.6209	29.6873	29.1284	4.86436	12.0199	15.8019	19.8134	17.5062	20.127	21.3886	20.4818	19.6289	NM_001167994,NM_001167995,NM_172540
Fcrls	0.000219589	0.00100067	0.713636	11.2522	1509.19	1931.15	2251.41	1699.82	2959.85	2783.42	3078.84	3299.57	11.6881	2047.95	2195.94	2898.62	2224.26	2903.32	2768.97	3003.6	3112.17	NM_030707
Alg8	4.16749e-06	2.40034e-05	0.713389	4.58961	15.1207	18.0362	21.2071	18.5672	29.4266	28.231	30.3189	31.6175	4.98265	20.4094	20.4011	27.1605	24.1671	28.7163	27.9405	29.4241	29.6673	NM_199035
Gpr34	2.96326e-05	0.00015369	0.713113	10.1729	763.009	793.438	1039.93	902.634	1383.73	1470.68	1439.3	1442.35	10.4942	1086.12	946.441	1404.49	1239	1423.81	1534.73	1472.93	1427.09	NM_011823
Bhlhe40	3.94835e-07	2.54279e-06	0.71264	5.62103	41.3545	37.6115	32.0098	38.1962	62.3972	68.7141	58.535	54.8008	5.77613	35.8905	27.3489	26.3565	31.9628	39.1455	43.7187	36.5181	33.0563	NM_011498
Adam9	6.83798e-06	3.84416e-05	0.712591	6.43133	64.2433	51.0442	71.7296	74.5899	113.371	118.795	83.337	113.209	6.82285	42.9692	28.6088	45.5256	48.1101	54.8177	58.2522	40.0744	52.6355	NM_001270996,NM_007404
Rps27l	6.6849e-05	0.000328145	0.712531	4.49694	13.4319	23.1994	15.8244	15.9686	27.1895	26.7996	28.288	29.8432	4.89933	78.1897	113.193	87.4008	89.656	114.437	114.395	118.398	120.766	NM_026467
Adcy7	2.66749e-05	0.000139343	0.712397	7.8453	166.678	120.719	217.261	192.567	290.914	287.714	286.407	277.401	8.11583	75.4136	45.756	93.2824	84.0306	95.1505	95.4287	93.1743	87.2369	NM_001037723,NM_001037724,NM_001109756,NM_007406
Cltc	5.95758e-05	0.000295112	0.711716	9.67404	642.862	447.357	707.047	680.303	1013.22	1055.75	1020.97	967.713	9.91844	282.689	164.847	294.989	288.474	322.068	340.346	322.764	295.782	NM_001003908
Rplp2	0.000196375	0.000899919	0.71147	8.64651	253.901	446.847	259.812	254.923	487.246	477.341	500.51	525.212	9.03675	1555.48	2294.01	1510.17	1505.99	2157.77	2143.87	2204.42	2236.5	NM_026020
Cdt1	0.000223688	0.00101821	0.711457	3.12727	5.41694	7.25505	7.44862	6.34545	10.493	9.72351	11.8013	11.3268	3.50167	6.67702	7.49602	8.7116	7.53805	9.35124	8.78731	10.4584	9.7053	NM_026014
Dhrs3	3.45342e-07	2.23288e-06	0.711436	7.62746	125.85	172.491	157.081	144.341	241.353	244.286	240.017	256.413	8.00232	199.65	228.693	236.039	220.633	275.671	283.043	272.605	281.804	NM_001172424,NM_011303
Hspe1	4.76066e-06	2.72464e-05	0.709907	5.75448	36.717	54.6122	36.8635	35.6345	69.8083	63.2659	67.2101	67.6748	6.08055	129.147	160.972	123.019	120.868	177.504	163.161	169.979	165.472	NM_008303
Rpl7	3.88229e-05	0.000197932	0.709503	9.21168	392.033	592.85	412.25	402.794	711.638	744.328	719.674	767.665	9.58433	1135.22	1438.59	1132.62	1124.74	1489.61	1580.12	1498.23	1545.12	NM_011291
Atp7a	0.000337637	0.00149131	0.708999	6.23276	59.3979	31.4549	69.8378	67.621	93.8696	99.4485	94.1469	85.7624	6.42227	19.5762	8.68632	21.8396	21.4918	22.3648	24.03	22.3091	19.6476	NM_007511
Mpp1	5.84039e-07	3.70463e-06	0.708711	5.14922	24.3113	29.0622	25.9675	28.3879	41.8467	41.4164	45.9581	46.8544	5.55011	26.0082	26.0574	26.3618	29.2862	32.3664	32.4832	35.348	34.8441	NM_008621
Mbnl1	1.36075e-05	7.38464e-05	0.708406	8.52575	270.015	210.103	319.239	319.989	456.948	473.753	459.821	438.499	8.77643	146.563	94.4458	161.105	163.957	178.116	187.857	179.353	165.51	NM_001253708,NM_001253709,NM_001253710,NM_001253711,NM_001253713,NM_020007
Edem2	3.63522e-07	2.3467e-06	0.707792	7.53096	116.828	147.759	159.004	138.236	222.175	221.03	228.679	245.759	7.9411	137.591	145.827	177.67	156.989	189.145	190.835	193.619	201.183	NM_001039644
Pla2g4a	3.68438e-07	2.37781e-06	0.707554	5.48502	29.4164	30.5803	38.861	37.1777	55.0059	54.9801	55.3688	56.8105	5.82809	27.8334	24.2498	34.887	33.9251	37.6212	38.1423	37.6645	37.3672	NM_001305632,NM_008869
Dnajc25	1.99032e-05	0.000105803	0.706738	3.61544	9.3335	8.87117	10.3422	8.66636	15.5943	14.9699	15.3753	14.7997	3.88749	13.7997	10.9883	14.5088	12.3503	16.6651	16.2233	16.3438	15.2074	NM_001033165
Atp1a1	4.62197e-07	2.95944e-06	0.706107	8.52837	274.01	266.17	298.791	283.521	445.491	452.169	470.878	462.7	8.85393	199.973	162.776	206.89	199.527	235.017	241.921	247.057	234.714	NM_144900
Slc38a1	1.07804e-06	6.63814e-06	0.705659	6.87703	98.3362	68.9824	97.2926	92.7683	148.823	153.104	148.284	132.642	7.05139	36.4282	21.4098	34.2087	33.0255	39.9083	41.6318	39.3357	34.1075	NM_001166456,NM_001166458,NM_134086
Dync1li1	1.69482e-07	1.13551e-06	0.704584	5.70492	39.4449	33.6657	42.9369	42.5972	63.7434	67.0494	66.3546	61.4018	5.94021	52.3609	37.4501	54.0786	54.5274	61.1711	65.2586	63.3307	56.6578	NM_001013380
Tor1aip2	0.000757479	0.00313267	0.703944	6.61408	80.0914	38.4021	92.0966	87.4537	118.802	133.298	117.638	115.774	6.85516	62.6804	20.4969	66.2766	64.7303	64.2074	72.5799	62.2666	58.2691	NM_001160180,NM_001160181,NM_001160182,NM_022329,NM_172843
D10Wsu102e	1.08909e-06	6.70278e-06	0.703274	4.81161	23.3175	19.1556	21.7236	21.2462	35.9864	35.1484	34.4926	33.4927	5.06577	17.9529	12.3565	15.8677	15.7719	20.0282	19.8379	19.0921	17.9212	NM_026579
Asah1	0.000259474	0.00116933	0.702988	8.60718	183.559	294.302	366.165	343.086	472.648	497.141	478.122	484.563	8.92054	220.31	295.997	416.969	397.08	410.067	437.436	412.562	404.247	NM_019734
Rgs3	7.63746e-07	4.77997e-06	0.702018	5.22597	27.4874	24.6056	30.6595	31.1902	46.0109	49.3427	46.2939	43.7179	5.45015	19.5117	14.6957	20.5936	21.3106	23.9156	26.0387	23.9644	21.8689	NM_001081650,NM_019492,NM_134257
Gabarap	5.39407e-06	3.06488e-05	0.701099	7.80905	144.166	221.24	163.44	154.396	277.207	272.933	273.942	286.685	8.16332	347.138	446.424	373.396	358.505	482.51	481.807	474.227	479.819	NM_019749
Stk11ip	1.88502e-08	1.37992e-07	0.700907	6.21592	53.7017	52.4644	61.014	59.2695	90.6557	90.1853	91.2525	96.0212	6.58528	32.5427	26.6428	35.0806	34.6348	39.7126	40.0675	39.7577	40.4483	NM_027886
Jak3	9.98989e-07	6.17316e-06	0.699564	6.5546	62.7559	59.9573	86.0232	77.8059	118.34	110.345	116.151	120.533	6.91329	44.4971	35.5653	57.7515	53.1782	60.7192	57.1785	59.1478	59.1646	NM_001190830,NM_010589
Odc1	1.33381e-06	8.11887e-06	0.699343	6.15547	45.4659	47.8469	58.0146	65.9729	80.9282	93.2057	86.7671	91.9597	6.52293	48.227	42.5248	58.3819	67.478	62.0517	72.4807	66.1661	67.7996	NM_013614
Mthfsl	2.73371e-05	0.000142589	0.69865	3.86168	9.327	12.0754	11.9726	10.9255	18.6037	16.7229	17.774	18.8023	4.23284	32.1752	34.9024	39.1842	36.3453	46.4011	42.3002	44.0736	45.0805	NM_001128601
Runx1	5.62013e-05	0.000279246	0.698279	6.89364	81.6502	61.9093	110.124	108.978	135.36	147.139	147.021	158.945	7.31238	34.3072	21.8172	44.3033	44.0811	40.2947	44.7322	43.3259	45.4609	NM_001111021,NM_001111022,NM_001111023,NM_009821
Rbm25	5.89949e-08	4.12222e-07	0.698215	7.02623	98.1803	88.5228	108.145	102.743	157.963	164.013	164.651	158.474	7.3081	62.5015	47.2202	65.3176	63.07	72.6882	76.5416	75.3525	70.1206	NM_027349
Ifi35	3.34446e-05	0.000172238	0.697962	5.13008	20.3947	32.8191	27.6974	25.8941	41.4903	49.4121	37.4189	44.9288	5.48957	40.5105	54.631	52.1952	49.6014	59.5714	71.9552	53.4402	62.029	NM_027320
Tmem123	4.18058e-08	2.95582e-07	0.697387	6.55322	69.4654	63.5044	78.867	74.701	117.41	117.136	115.575	114.529	6.83957	65.3871	50.0939	70.4402	67.8078	79.892	80.8363	78.2135	74.9366	NM_133739
Simc1	5.12328e-05	0.000256437	0.696662	3.72188	10.7494	8.65428	10.224	10.6107	15.0598	18.9236	15.3833	15.8508	3.98648	6.05679	4.08634	5.46543	5.76729	6.13371	7.81959	6.23366	6.20717	NM_176987
Utp14a	2.41972e-06	1.43218e-05	0.696155	4.81378	18.1019	22.2689	23.1797	22.2832	34.6468	35.5205	33.8609	35.0399	5.13093	20.1172	20.7367	24.4364	23.8791	27.8314	28.9382	27.0496	27.0675	NM_028276
Eif2a	9.51048e-08	6.52586e-07	0.695462	5.44494	29.7022	33.9525	34.8598	34.4864	54.9795	54.5765	52.0347	53.7917	5.74931	34.9042	33.4339	38.8633	39.0777	46.7027	47.0179	43.957	43.9335	NM_001005509
Dock2	2.0574e-05	0.00010925	0.694635	8.42817	248.315	199.958	323.166	280.904	424.433	446.947	421.778	410.043	8.67963	104.563	70.5573	129.112	114.061	129.193	137.974	127.686	120.015	NM_033374
Fam3a	4.1343e-08	2.92564e-07	0.694527	6.08693	46.8493	54.1295	55.202	51.4673	83.6934	81.0734	84.7602	86.5276	6.43509	71.708	69.4258	80.1662	75.9611	92.6068	90.9783	93.27	92.0551	NM_025473
Spidr	3.08943e-05	0.000159744	0.69442	4.27978	13.4449	12.3133	17.7659	15.7834	24.5365	22.4107	24.3783	24.6633	4.62429	11.0709	8.49498	13.8769	12.5314	14.603	13.5259	14.4293	14.1161	NM_146068
Rhbdd1	7.40087e-06	4.15009e-05	0.694384	4.8235	19.5438	18.9597	25.7684	22.2029	33.5381	33.0045	37.9226	35.4856	5.14916	15.0407	12.2251	18.8136	16.475	18.6588	18.6201	20.9845	18.9812	NM_001122685,NM_029777
Fnip1	1.33584e-05	7.2575e-05	0.694359	6.4323	62.3013	47.2313	79.788	74.5159	100.086	112.583	109.059	105.221	6.71727	26.7961	17.0235	32.5621	30.9058	31.1189	35.5006	33.7237	31.4589	NM_173753
Pycard	4.21851e-07	2.70963e-06	0.694263	6.59245	65.945	89.2923	73.9946	65.6088	123.369	114.507	117.87	121.315	6.92262	83.4454	94.6859	88.8344	80.0537	112.846	106.226	107.233	106.707	NM_023258
Tpr	2.19239e-05	0.000115913	0.693309	7.25722	117.042	80.6311	135.065	134.878	189.303	201.545	187.638	177.655	7.47293	41.8831	24.1772	45.855	46.5406	48.9669	52.8725	48.2707	44.1881	NM_133780
Pnpla7	2.94567e-06	1.72592e-05	0.693148	7.87637	158.462	152.888	209.234	197.734	271.076	306.675	285.303	298.339	8.22081	93.2929	75.4256	116.872	112.256	115.364	132.362	120.758	122.085	NM_146251
Tagln2	7.32705e-07	4.59866e-06	0.691927	5.95677	38.6005	47.707	52.2337	51.3994	67.7955	80.0582	76.7327	82.2643	6.36219	75.4618	78.1535	96.8781	96.8882	95.8035	114.735	107.837	111.777	NM_178598
Tbca	2.27863e-05	0.00012029	0.69171	5.42383	28.9293	44.9715	27.4983	29.8878	54.2865	51.5498	53.5138	52.6902	5.71946	155.382	202.413	140.132	154.795	210.771	202.974	206.621	196.705	NM_009321
Rest	0.0107662	0.0340086	0.691702	4.19885	15.7052	5.70189	18.3384	16.3883	22.3653	26.7365	21.8197	19.7525	4.30396	9.94576	3.02595	11.0166	10.005	10.237	12.4124	9.93367	8.69272	NM_011263
Spg11	4.31616e-05	0.000218864	0.691642	6.34309	63.8991	40.8298	76.5709	67.0038	98.2516	107.192	99.9756	95.6344	6.57946	22.5217	12.0591	25.6071	22.773	25.033	27.6976	25.3332	23.4288	NM_145531
Golga3	4.67353e-05	0.00023547	0.691189	5.46823	36.8728	22.1779	38.5063	37.8505	56.042	57.2376	52.8582	52.5052	5.71439	20.6779	10.4215	20.4901	20.4696	22.7199	23.5331	21.3123	20.469	NM_008146
Slc25a30	0.00196858	0.00745344	0.691087	3.87705	12.1719	6.30357	14.8412	11.5984	18.0889	19.138	19.0692	16.2292	4.02052	19.2762	8.36109	22.2976	17.7109	20.7066	22.2176	21.7052	17.8639	NM_026232
Canx	0.000242662	0.00109963	0.6906	9.32774	332.037	477.77	613.699	543.073	804.425	784.893	800.597	784.063	9.61483	209.443	252.218	366.862	329.907	366.326	362.517	362.603	343.344	NM_001110499,NM_001110500,NM_007597
Lmln	0.00303543	0.0109722	0.689157	3.67348	10.4572	5.1352	11.537	11.9008	15.1522	17.1328	16.3268	14.3288	3.84084	6.87132	2.82474	7.19124	7.53915	7.19616	8.25271	7.71289	6.54527	NM_172823
Eea1	7.11119e-05	0.000347394	0.688297	5.83287	48.025	28.1247	47.1062	51.3192	72.1379	74.1244	72.5431	62.5118	5.96606	16.557	8.12584	15.4082	17.0623	17.9775	18.7359	17.9815	14.9795	NM_021876
Nhlrc3	0.0112413	0.0353129	0.688128	4.74748	20.018	8.02463	27.8406	26.3694	31.776	34.4611	33.4052	32.8956	5.03982	34.6633	11.6363	45.7428	44.0377	39.7797	43.7493	41.5867	39.5899	NM_172501
Naa25	0.000129594	0.000610142	0.687169	4.40294	16.9523	10.8651	18.3322	18.6475	26.5031	27.4112	25.3777	25.0501	4.64675	14.747	7.91737	15.1313	15.6461	16.6678	17.4833	15.8739	15.1498	NM_172722
Dock11	1.76965e-05	9.46928e-05	0.687039	6.6126	70.7124	53.5278	91.3934	84.2686	119.614	128.96	119.149	115.126	6.84707	28.6625	18.1818	35.1489	32.9375	35.0477	38.3217	34.7228	32.4378	NM_001009947
Ptpra	2.98829e-07	1.94501e-06	0.68675	7.91437	183.046	166.726	196.203	193.536	296.603	296.075	306.715	290.973	8.18474	141.257	107.815	143.653	144.015	165.45	167.499	170.165	156.076	NM_001163688,NM_008980
Bnip3	1.90469e-07	1.27054e-06	0.686453	5.58486	37.1196	38.0733	34.3682	37.5604	60.9519	65.0441	55.4327	55.3222	5.78979	57.1078	49.0797	50.167	55.7244	67.7833	73.3636	61.3069	59.1586	NM_009760
Nupl1	0.000251712	0.00113727	0.686308	5.31797	31.8846	18.8757	38.4939	33.0112	48.4923	53.2586	49.2522	45.7528	5.51579	35.9798	17.8458	41.2147	35.9232	39.555	44.0602	39.9589	35.8862	NM_170591
Ldlrad3	5.37479e-05	0.000267818	0.685601	3.95536	13.289	9.34691	12.1592	12.7403	17.9965	19.1128	20.2366	19.1218	4.25715	9.18005	5.40879	7.96833	8.48574	8.98588	9.681	10.0515	9.17829	NM_001290784,NM_178886
Smarca5	2.04288e-07	1.35938e-06	0.685135	6.42994	63.7562	56.6901	73.8577	70.1456	107.88	110.08	103.622	103.623	6.6952	37.1292	27.6664	40.8096	39.3928	45.4164	46.9993	43.3847	41.9458	NM_053124
6030468B19Rik	0.00417858	0.0146343	0.683642	2.13623	3.15014	2.36471	3.75854	4.17886	5.10792	5.27794	5.71678	5.51624	2.46369	7.89094	4.95743	8.93362	10.0986	9.24747	9.69116	10.2954	9.60318	NM_029964
Lgals9	1.72167e-06	1.03482e-05	0.683596	7.64839	128.591	165.684	175.512	146.044	249.41	265.581	225.865	248.248	7.95564	232.536	251.055	300.894	254.515	326.043	352.067	293.561	311.966	NM_001159301,NM_010708
C130050O18Rik	0.00111927	0.00445633	0.68327	3.10715	4.68299	6.56242	7.98378	7.18493	10.0971	9.28841	11.3376	11.7052	3.54908	6.3058	7.40278	10.1955	9.32617	9.82759	9.17018	10.9769	10.9532	NM_177000
Rps3a1	0.000152676	0.000710328	0.682084	9.48453	483.971	740.05	485.928	490.415	858.567	883.837	864.441	923.533	9.85102	1386.6	1776.74	1320.89	1354.9	1778.1	1856.39	1780.52	1839.15	NM_016959
Atp6v0e	8.05575e-07	5.02759e-06	0.681603	6.14338	44.628	63.1266	57.6164	51.7636	85.924	82.0571	88.1183	92.17	6.52622	151.466	179.535	185.54	169.411	210.807	204.169	215.007	217.431	NM_013477
Eif4ebp1	9.68472e-05	0.000463655	0.680374	3.98586	10.1194	14.9718	12.5762	10.9996	19.2768	17.6688	21.0841	19.9627	4.31924	27.8601	34.5457	32.8458	29.1974	38.3651	35.6674	41.745	38.2025	NM_010124
Cnot6l	4.26009e-06	2.45194e-05	0.679641	6.52145	73.252	52.9471	84.5235	71.7073	111.384	117.42	114.567	109.021	6.76847	23.0799	13.8136	25.2751	21.7744	25.3502	27.0761	25.9615	23.8828	NM_001285511,NM_001285514,NM_144910,NM_178854
Atxn10	1.14667e-07	7.80455e-07	0.679465	7.12855	99.96	121.153	104.903	104.243	174.112	168.024	173.086	173.854	7.44173	111.361	113.106	110.886	111.989	140.216	137.236	138.635	134.629	NM_016843
Tex30	0.00660652	0.0221223	0.679326	1.99399	2.64352	4.2187	2.52021	2.83323	4.75816	5.06354	4.09369	5.64237	2.4963	5.6417	7.54832	5.09768	5.83424	7.34173	7.92444	6.28529	8.36436	NM_029368
1600002K03Rik	0.0024338	0.00899454	0.677632	2.61411	3.35149	6.19862	4.2688	4.98748	7.30552	7.25795	7.2679	8.24913	3.04424	13.907	21.5351	16.7992	19.9589	21.897	22.067	21.6813	23.786	NM_027207
Trim12a	2.69403e-05	0.000140639	0.676973	5.18812	24.9478	35.1139	26.2849	25.8509	43.9585	53.7379	40.6331	41.027	5.3585	44.1955	52.1201	44.1754	44.1591	56.2905	69.7929	51.7532	50.5216	NM_023835
Klhl24	0.000387721	0.00169172	0.676027	6.62204	80.0849	43.9501	95.1333	84.1266	115.555	132.781	121.388	114.874	6.84391	32.3738	14.8888	36.4883	32.7935	33.7684	39.352	35.2789	32.2792	NM_029436
Rps13	7.8668e-05	0.000381484	0.675864	7.82481	147.368	245.531	153.44	151.908	270.311	279.75	275.645	289.771	8.17877	684.079	955.119	675.789	679.985	907.062	952.036	919.91	934.973	NM_026533
Rrm1	2.60025e-06	1.53273e-05	0.675486	4.92533	22.3238	21.2684	25.1025	24.8633	38.6526	37.9671	37.4749	35.3342	5.14299	15.0884	12.0437	16.0984	16.2043	18.8857	18.8138	18.2074	16.5996	NM_009103
Ptbp1	4.59173e-06	2.63412e-05	0.67542	7.82774	161.82	148.536	207.224	182.203	258.518	262.983	296.073	300.046	8.22904	142.854	109.912	172.718	154.579	164.153	169.517	187.955	183.74	NM_001077363,NM_001283013,NM_008956
Tatdn1	0.00106762	0.00426649	0.675333	2.50586	3.55283	4.5895	4.73551	4.58008	6.50039	6.70304	6.78817	7.89596	2.98111	7.01893	7.59596	8.87486	8.72579	9.29234	9.71836	9.64543	10.8501	NM_175151
Kcnk13	7.76062e-07	4.85083e-06	0.675079	5.58664	31.7547	39.8993	41.2879	35.0728	59.7112	56.9916	59.3745	60.2582	5.91309	27.7994	29.1992	34.3177	29.7643	37.8735	36.7072	37.4984	36.6436	NM_001164426,NM_001164427,NM_146037
Rin2	2.3783e-05	0.000125282	0.675005	8.30115	222.484	189.065	290.975	269.237	372.251	398.059	373.174	408.05	8.6726	129.073	91.912	160.16	150.618	156.107	169.297	155.643	164.543	NM_001161365,NM_177620
Blnk	2.85746e-07	1.86434e-06	0.674809	7.46513	123.752	145.766	144.785	130.1	210.468	224.549	207.691	226.368	7.82252	159.434	157.372	176.98	161.632	196.012	212.09	192.372	202.713	NM_008528
Phtf2	2.98617e-05	0.000154699	0.674496	4.22149	14.4582	12.1594	14.8164	16.0118	23.8172	21.5532	24.0344	22.292	4.47845	8.0692	5.68588	7.84835	8.62035	9.61211	8.81998	9.64633	8.65107	NM_172992
Vars	4.93085e-07	3.14979e-06	0.674333	6.74762	71.2191	81.9463	89.7755	88.182	132.238	118.057	134.012	144.137	7.1713	45.5519	43.9208	54.4775	54.3869	61.1391	55.3565	61.6228	64.0796	NM_011690
Tnfrsf11a	6.48978e-05	0.000319723	0.673863	5.98242	47.1156	32.5952	59.533	55.5968	74.1969	76.4765	82.8733	77.3114	6.27261	25.3441	14.6934	30.3865	28.8406	28.8538	30.1604	32.0512	28.9088	NM_009399
Hpgds	4.27544e-06	2.46019e-05	0.67383	8.58425	283.564	265.051	338.156	296.28	450.837	482.462	469.911	484.126	8.91924	232.297	181.947	262.828	234.049	266.969	289.749	276.75	275.663	NM_019455
Dnajc13	0.000126726	0.000597561	0.673422	7.0998	112.996	68.3877	126.259	115.206	161.83	195.668	158.711	158.18	7.30542	39.6629	20.114	42.0469	38.9937	41.061	50.3499	40.0495	38.5928	NM_001163026
Tpi1	5.2025e-06	2.96016e-05	0.673406	7.92214	177.811	230.21	160.366	179.376	317.628	290.57	297.096	287.248	8.16615	300.053	325.541	256.758	291.892	387.454	359.476	360.439	336.928	NM_009415
Fbxw4	9.95812e-07	6.15664e-06	0.672779	6.19236	50.3307	69.0034	55.2828	50.8685	87.7718	89.0818	87.5826	95.0122	6.57004	69.8745	80.2795	72.8169	68.1023	88.085	90.6636	87.4137	91.6875	NM_013907
Tapbp	2.50482e-06	1.48004e-05	0.672401	8.22729	195.945	234.925	255.568	237.85	370.159	353.376	361.116	388.416	8.60146	192.622	193.517	238.366	225.466	263.039	254.664	255.213	265.41	NM_001025313,NM_009318
Mad2l1	0.00122144	0.00482509	0.672049	2.32994	3.69573	3.95285	4.14435	3.67888	6.34201	6.07877	5.39696	6.83644	2.77324	5.78606	5.18051	6.15285	5.55334	7.17628	6.97923	6.07097	7.43981	NM_019499
Ang	1.46019e-06	8.85505e-06	0.672001	6.41493	53.3185	74.8802	70.541	64.4483	102.568	102.236	99.9277	114.605	6.84053	175.921	207.062	220.205	206.349	241.196	244.598	233.515	259.803	NM_001161731,NM_007447
Tbc1d15	5.27699e-07	3.36386e-06	0.671581	5.73096	39.1786	35.3587	45.2269	44.0663	63.5653	66.7025	64.5956	66.1024	6.04663	28.0067	21.1809	30.6754	30.3794	32.8482	34.9576	33.201	32.8464	NM_025706
Vgll4	0.000385588	0.00168361	0.671405	5.46483	33.2486	20.6667	44.3868	37.9307	53.6068	52.3191	54.8731	56.1883	5.8122	69.5732	36.2405	88.1234	76.5332	81.0935	80.267	82.5542	81.7233	NM_177683
Abracl	0.000149463	0.000696173	0.670891	4.28223	13.0877	20.0301	13.8954	13.0057	23.4542	23.8295	22.8831	25.3781	4.66551	43.652	55.9682	43.9738	41.814	56.5405	58.267	54.8598	58.8308	NM_028440
Susd1	0.000442145	0.00191244	0.670874	3.61631	8.41119	7.05915	11.9166	10.4194	14.6044	14.8438	15.5352	15.2201	3.92791	6.896	4.84606	9.26574	8.23392	8.65229	8.9225	9.15636	8.67203	NM_001163288
Otud4	2.46503e-05	0.000129348	0.670444	6.28757	64.7499	41.4174	68.0084	66.9235	96.186	101.592	97.6809	88.2766	6.46396	23.8767	12.7983	23.7967	23.7948	25.6404	27.4648	25.8965	22.6243	NM_001081164,NM_001256033
Rbpj	6.48788e-06	3.65407e-05	0.669875	6.4408	66.9453	49.596	75.3263	76.3183	105.128	109.979	105.572	106.003	6.72796	32.9057	20.384	35.1841	36.1723	37.8284	39.652	37.3523	36.2928	NM_001080927,NM_001080928,NM_001277116,NM_009035
Snhg1	0.000359757	0.00157986	0.668993	3.65669	7.35248	10.963	10.3546	10.2465	12.849	15.1654	16.9025	16.9692	4.08484	41.7121	52.1116	55.7467	56.0703	52.6981	63.0979	68.9629	66.9399	NR_002896
Eef2kmt	1.88215e-05	0.000100314	0.668858	4.32753	14.9388	16.6859	15.4697	14.8884	23.771	24.0187	22.4353	28.3212	4.82381	18.8569	17.6504	18.5285	18.1253	21.6884	22.2275	20.3622	24.8514	NM_023060
Fyb	8.10332e-05	0.000392019	0.6688	8.56312	271.782	214.671	348.897	332.994	460.036	496.227	453.752	447.37	8.80533	146.981	97.2962	178.988	173.639	179.805	196.726	176.4	168.124	NM_001278269,NM_011815
Ube2f	2.11845e-06	1.26059e-05	0.668274	5.18714	27.981	31.4269	28.2201	24.9065	47.2054	44.9854	45.2785	41.355	5.36999	55.464	52.193	53.0685	47.6058	67.6365	65.3701	64.5204	56.975	NM_026454
Ppat	0.000165126	0.000764465	0.667812	3.33897	8.27479	7.40197	8.40693	7.14789	12.3804	11.3063	13.5683	12.3695	3.62871	5.57428	4.17841	5.37447	4.64537	6.0316	5.58471	6.57509	5.79178	NM_172146
Pctp	3.43858e-05	0.000176787	0.667191	4.10756	11.5094	14.727	14.1879	12.8267	21.9759	20.7649	20.1406	21.6781	4.43817	15.768	16.9154	18.4486	16.9485	21.7741	20.8604	19.8432	20.6542	NM_008796
Rpia	0.000708466	0.00294894	0.666672	4.13679	12.698	19.2185	12.1343	10.3083	22.7745	21.0676	22.3794	20.0552	4.32591	19.3538	24.5508	17.5476	15.1552	25.1002	23.5483	24.5263	21.2532	NM_052835
Havcr2	1.87636e-05	0.000100028	0.666572	8.27889	217.528	191.668	283.776	267.355	370.443	377.212	384.335	392.351	8.616	215.751	159.299	267.04	255.701	265.589	274.274	274.05	270.483	NM_134250
Ifngr2	7.27982e-07	4.57372e-06	0.665792	7.36377	117.939	140.155	135.002	116.323	207.056	217.682	187.398	196.011	7.61479	153.932	153.285	167.178	146.397	195.349	208.283	175.839	177.817	NM_008338
Lpin1	0.00520518	0.0178483	0.665644	5.52733	39.341	20.9186	43.3476	39.0109	47.1856	48.1635	87.0229	43.8776	5.45541	19.0876	8.50896	19.9473	18.233	16.5379	17.1076	30.4183	14.7901	NM_001130412,NM_015763,NM_172950
Arap2	1.03127e-05	5.67603e-05	0.665404	5.66155	47.0442	30.1186	37.9027	41.48	61.9286	63.8712	62.9565	59.535	5.89567	17.2638	9.26061	13.1962	14.6789	16.4267	17.1825	16.6083	15.1855	NM_178407
Rpl36al	5.47996e-05	0.000272614	0.665128	6.31874	51.0062	86.256	56.5896	53.0845	96.5358	96.7181	94.2349	104.069	6.70139	266.521	377.697	280.555	267.497	364.659	370.528	354.036	377.997	NM_025589
Fkbp7	0.000183117	0.000842005	0.664781	3.72291	9.67774	12.5302	9.1101	9.50583	14.644	17.2085	14.7917	18.0707	4.17558	29.1069	31.579	25.9928	27.5656	31.8471	37.9449	31.987	37.7836	NM_010222
Mb21d1	1.45509e-05	7.87213e-05	0.664742	4.58651	18.4916	17.4345	20.2426	18.1413	30.0206	34.1017	28.0482	25.6219	4.67931	12.179	9.62604	12.6641	11.5305	14.3151	16.4906	13.3004	11.7419	NM_173386,NR_125721
Pik3cb	1.48001e-06	8.96636e-06	0.664515	5.92672	45.5698	37.9543	53.3102	51.3747	73.1278	74.4523	77.2365	73.519	6.20005	25.3622	17.7012	28.1511	27.5719	29.4204	30.3789	30.9049	28.442	NM_029094
Atl3	0.000567538	0.00240706	0.663961	6.37317	69.0497	36.1983	79.0724	72.2258	100.007	108.031	101.559	96.8958	6.59836	29.2474	12.8131	31.7507	29.4838	30.6073	33.5337	30.9104	28.5253	NM_001163505,NM_146091
Mtmr10	8.35608e-07	5.20755e-06	0.663742	5.4223	34.5736	28.1457	35.1958	34.7951	53.1316	53.0568	53.3779	50.6804	5.66336	17.9427	12.241	17.332	17.4148	19.9347	20.1876	19.9184	18.2827	NM_172742
Rps18	0.000136099	0.000638309	0.662333	8.53033	251.076	392.745	237.964	263.46	437.651	451.254	451.593	472	8.88264	1294.55	1696.89	1164.08	1309.87	1631.13	1705.68	1673.94	1691.55	NM_011296
Bod1l	0.000703616	0.00293125	0.662269	6.34784	71.0957	35.0579	74.5858	71.5221	93.2295	110.2	101.575	94.2301	6.55812	18.2264	7.53171	18.142	17.681	17.2778	20.7117	18.7207	16.7911	NM_001081422
Sppl2a	7.77778e-05	0.000377767	0.661117	7.78882	171.465	117.676	205.711	190.462	275.003	284.857	263.244	260.6	8.02569	82.5463	47.4729	93.9609	88.4185	95.6991	100.535	91.1085	87.2034	NM_023220
Tmbim4	4.81361e-06	2.74914e-05	0.661021	5.74214	34.8918	51.0092	40.815	39.1406	65.1161	63.1965	63.1164	70.8198	6.14608	116.666	142.91	129.474	126.188	157.376	154.903	151.72	164.58	NM_026617
Adam17	3.95936e-06	2.28693e-05	0.660628	7.89807	182.799	153.405	210.982	192.203	285.588	310.509	288.301	284.414	8.15185	110.827	78.0116	121.486	112.482	125.192	138.153	125.464	119.965	NM_001277266,NM_001291871,NM_009615,NR_102380,NR_120376
Ltv1	2.48601e-05	0.000130421	0.660411	4.31748	13.6008	17.0917	16.3969	14.6847	24.1669	23.8863	23.3069	26.2778	4.71577	20.7751	21.881	23.7718	21.6314	26.6923	26.7558	25.6022	27.9055	NM_181470
Diap2	0.000791218	0.00325676	0.658518	6.28441	63.0027	33.6587	74.5422	70.5901	96.6942	103.163	93.6912	88.1253	6.46148	20.1655	9.02616	22.6361	21.7866	22.3709	24.2057	21.5589	19.6056	NM_172493
Phka2	1.23756e-05	6.74457e-05	0.658248	5.63892	40.1204	28.9922	41.7297	43.733	59.533	65.9774	59.5744	58.8707	5.87948	23.4487	14.1205	22.8786	24.4587	24.8307	28.1343	24.7058	23.793	NM_001177878,NM_001177879,NM_172783
Incenp	7.56418e-06	4.23196e-05	0.65756	4.36118	15.4779	16.8888	15.171	16.2155	25.7706	25.0655	25.6176	24.1083	4.59146	12.9973	11.8841	12.0855	13.1283	15.6417	15.4307	15.4628	14.0689	NM_016692
Maml2	8.20463e-06	4.56829e-05	0.657544	6.22055	59.2615	42.5858	66.602	62.9669	90.9329	88.3377	92.0761	93.7088	6.55011	27.4773	16.8631	29.0075	27.8271	30.8786	29.8242	30.5197	30.2226	NM_001013813,NM_173776
Zfyve26	0.000332707	0.00147139	0.65751	5.85205	47.1221	27.3691	54.3992	50.3562	70.9764	78.0719	70.6642	63.0331	5.97804	13.5899	6.61369	14.8848	14.0042	14.796	16.5066	14.6512	12.6353	NM_001008550
Ost4	2.87627e-06	1.68647e-05	0.657343	5.55195	33.937	43.978	34.2375	33.4432	59.5396	53.3343	58.2072	58.5428	5.87142	165.544	178.953	159.819	157.359	209.483	190.935	203.981	199.819	NM_001134692,NM_024460
Slc17a9	0.000414758	0.00180068	0.657293	3.62749	7.26805	11.2709	10.5849	9.20337	14.0831	13.9295	16.7825	15.6574	3.96877	8.93113	11.6093	12.3483	10.9111	12.5167	12.5577	14.8312	13.3805	NM_183161
Ddx21	7.72588e-07	4.83283e-06	0.657138	6.54906	70.8099	61.0557	82.9429	75.8491	114.935	115.913	115.671	111.847	6.80538	40.3319	29.1432	44.8245	41.6615	47.3235	48.4038	47.3688	44.2819	NM_019553
Mybbp1a	1.22699e-06	7.49879e-06	0.656802	7.02041	94.5626	86.6758	116.328	105.478	157.27	155.583	158.926	163.671	7.35465	62.0546	47.6641	72.4274	66.7448	74.6018	74.8472	74.9786	74.6531	NM_001290397,NM_008651
Tmem219	2.75831e-06	1.62198e-05	0.656687	5.45777	29.1761	40.424	34.2189	32.6099	51.528	53.8514	53.218	56.4742	5.81952	83.6204	97.0437	93.021	90.0923	106.737	113.132	109.623	112.515	NM_026827,NM_028389
Hpcal1	4.77736e-06	2.73099e-05	0.656686	4.96315	21.0832	26.0678	24.8847	24.7831	38.0454	39.4553	37.8587	37.2683	5.21988	36.4874	37.804	40.8618	41.3597	47.5918	50.055	47.1052	44.8266	NM_016677
Klf11	0.00593835	0.0200581	0.656385	3.60366	9.02173	5.46402	11.4996	11.7218	11.1728	17.9399	14.3039	16.0274	4.00247	6.11716	3.10323	7.40129	7.6688	5.47801	8.92332	6.97398	7.5558	NM_178357
Dph6	9.12081e-05	0.00043855	0.655619	3.53797	9.37247	8.33246	9.14121	9.1972	14.3009	14.3961	15.1595	12.9245	3.69203	9.37357	6.98643	8.67564	8.87365	10.3426	10.5568	10.904	8.98609	NM_025675
Kcnma1	0.000359224	0.00157781	0.654704	4.34575	19.7647	11.075	15.1959	17.1105	25.3284	27.0203	24.2183	22.847	4.51393	9.86415	4.38283	6.99712	8.13137	8.55882	9.32375	8.49397	7.36818	NM_001253358,NM_001253359,NM_001253360,NM_001253361,NM_001253362,NM_001253363,NM_001253364,NM_001253365,NM_001253366,NM_001253367,NM_001253368,NM_001253369,NM_001253370,NM_001253371,NM_001253372,NM_001253373,NM_001253374,NM_001253375,NM_001253376,NM_001253377,NM_001253378,NM_010610
Topbp1	1.72821e-05	9.26556e-05	0.654187	5.08738	25.9545	21.0445	29.2469	29.3878	43.8133	40.729	42.8079	38.8996	5.28168	13.7193	9.31982	14.6675	14.9787	16.7411	15.7821	16.2681	14.291	NM_176979
Snap23	9.38421e-07	5.81506e-06	0.653283	6.13057	52.0065	46.2098	61.406	58.1954	86.3991	89.6619	84.3045	82.2138	6.36131	64.1725	47.7875	71.9004	69.2429	77.083	81.1037	74.8162	70.5211	NM_001177792,NM_001177793,NM_009222
Mob1a	0.00228576	0.00851054	0.652962	6.63618	83.982	39.3815	100.802	85.1328	125.817	130.87	122.675	106.986	6.74128	145.255	57.0788	165.422	141.993	157.305	165.944	152.542	128.615	NM_145571
Ric1	0.000845214	0.00345456	0.652762	5.2092	32.5536	16.6719	34.4491	31.3384	46.3079	48.1951	44.0392	42.2884	5.40219	14.0001	6.00647	14.056	12.9956	14.3959	15.1947	13.6164	12.6415	NM_001081319
Rps16	8.43897e-05	0.00040753	0.652665	8.40094	232.87	352.923	230.41	235.103	402.754	403.898	415.006	431.057	8.75174	1023.01	1299.2	960.355	995.94	1278.96	1300.77	1310.71	1316.24	NM_013647
Fundc2	8.62001e-06	4.78539e-05	0.65251	4.62657	18.9788	21.0865	17.8406	18.8944	30.7333	28.7733	29.1276	32.0884	5.00398	15.7231	14.6392	14.0213	15.0937	18.405	17.4733	17.3479	18.4784	NM_026126
Wipf1	1.57121e-05	8.47219e-05	0.652318	7.21702	110.904	87.1235	138.101	126.644	182.176	187.761	178.22	179.194	7.48538	67.0562	44.1217	79.2398	73.809	79.5359	83.1675	77.412	75.2129	NM_001289722,NM_001289723,NM_153138
Tcn2	0.000198747	0.000909934	0.651355	8.86872	299.412	354.742	433.445	367.141	443.254	564.411	609.96	667.272	9.38213	392.744	389.95	539.465	464.437	420.388	542.841	575.292	608.461	NM_001130458,NM_001130459,NM_015749
Meis3	4.87479e-06	2.78148e-05	0.651208	5.19511	26.5716	32.7002	27.9775	26.7274	43.6351	41.0191	46.3339	48.0148	5.58541	40.786	41.8758	40.6725	39.4903	48.3966	46.154	51.0843	51.1788	NM_001277988,NM_001277989,NM_001302472,NM_008627,NR_102730
Dpy19l1	2.23823e-07	1.48089e-06	0.651183	6.40273	69.946	60.51	67.8155	65.0162	105.471	108.945	101.511	97.5517	6.60809	39.8734	28.9067	36.6794	35.7422	43.4654	45.5323	41.6042	38.6547	NM_172920
Sema4g	1.91226e-07	1.27524e-06	0.650954	6.28077	66.7699	56.1444	61.0762	57.9732	94.8661	93.3697	98.4485	93.2547	6.5431	41.9217	29.5377	36.3821	35.0987	43.0553	42.9777	44.4365	40.6953	NM_011976
Tmsb4x	0.00159953	0.00618463	0.650859	11.478	1796.37	3016.57	2131.54	1934.4	3418.71	3435.38	3480.49	3606.17	11.8163	7243.78	10193.3	8155.06	7521.89	9965.15	10155.7	10090	10107.6	NM_021278
Kdm6b	0.000944863	0.00382155	0.650493	6.24388	53.1821	37.8284	76.6953	68.1889	71.7419	101.662	88.8059	108.096	6.75618	21.6259	12.8881	29.5901	26.7376	21.0881	30.3051	25.9599	30.5512	NM_001017426
Ints12	2.43973e-05	0.000128186	0.650232	4.2348	14.4387	15.4056	14.6048	14.1353	22.0551	24.2899	22.0516	23.5449	4.55734	13.0673	11.6795	12.5395	12.3333	14.428	16.1152	14.344	14.81	NM_027927
Plxna4os1	0.00122602	0.00484084	0.650165	3.52061	6.59255	12.1314	9.247	7.72812	14.2151	13.7466	14.0721	13.984	3.80571	9.32215	14.3798	12.4142	10.5446	14.5419	14.2563	14.3127	13.7507	NR_040277
Atp6ap1	5.38197e-06	3.05943e-05	0.64985	8.69874	296.743	333.179	346.19	317.766	508.984	501.801	508.865	510.454	8.99564	366.247	344.595	405.393	378.195	454.102	454.042	451.524	437.907	NM_138597
Eif3m	3.2847e-06	1.91583e-05	0.649714	6.11594	49.6812	67.5132	49.8815	48.881	85.0594	85.1911	81.7619	86.7799	6.43929	109.211	124.36	104.036	103.607	135.156	137.286	129.219	132.593	NM_145380
Vps54	5.47406e-07	3.48402e-06	0.649562	6.22177	55.5268	50.9392	64.505	61.4299	89.5932	96.9451	90.413	87.6208	6.4532	32.9563	25.3018	36.3208	35.1553	38.4331	42.1756	38.5751	36.1357	NM_001290628,NM_139061
Cebpg	5.23113e-07	3.33636e-06	0.649424	7.13224	109.339	114.073	116.62	96.8731	172.574	183.069	164.499	165.151	7.36764	62.8224	54.9245	63.5747	53.6727	71.678	77.1148	67.9528	65.9566	NM_009884
Rpl27a	0.000346273	0.00152641	0.649343	8.97692	345.801	549.103	334.541	339.951	601.006	610.072	621.618	628.818	9.2965	840.167	1117.96	771.172	796.463	1055.53	1086.63	1085.78	1061.93	NM_011975
Inppl1	3.68989e-06	2.13837e-05	0.649091	6.9158	95.8746	74.4534	104.113	101.638	152.802	150.803	147.493	138.671	7.11552	54.0959	35.1862	55.4906	54.8498	61.7478	62.0073	59.1137	54.3505	NM_001122739,NM_010567
Cdc25a	9.72621e-05	0.000465459	0.647718	3.52806	9.31401	9.23497	8.49404	8.87623	14.5318	14.8375	13.6883	13.2104	3.7236	6.93751	5.76362	5.99874	6.37521	7.82233	8.10194	7.3289	6.83708	NM_007658
Folr2	0.00368215	0.0130795	0.647517	2.61058	3.61779	4.90433	4.64839	5.82695	6.28921	6.35623	8.46723	8.66117	3.11456	9.02554	10.2708	11.0029	14.0346	11.3544	11.6399	15.1956	15.0259	NM_001303231,NM_001303239,NM_008035
Gapdh	2.15283e-05	0.000113945	0.647244	9.25116	439.603	525.008	464.111	470.921	751.61	702.004	775.067	746.492	9.54398	835.218	835.871	836.625	862.777	1032.26	977.792	1058.68	986.025	NM_001289726,NM_008084
Wls	3.02534e-06	1.7709e-05	0.646659	7.09542	98.1609	89.0195	122.047	117.156	166.172	165.798	166.05	169.515	7.40527	98.5582	74.7923	116.232	113.398	120.562	121.979	119.732	118.27	NM_026582,NR_037590
Ppip5k2	8.05821e-05	0.000389914	0.646512	5.50979	35.0282	25.1793	42.5573	39.2764	53.5342	60.9895	56.6081	51.227	5.67883	16.9939	10.236	19.5909	18.3762	18.7749	21.694	19.7463	17.2747	NM_173760
Klhl25	5.97618e-07	3.78486e-06	0.645743	5.58326	35.4049	36.8769	40.5163	36.7209	61.8296	58.8518	56.3762	56.8694	5.82958	29.3227	25.5886	31.6553	29.2034	36.9609	36.0453	33.9603	32.932	NM_001122780,NM_029652,NM_182782
Ppp1r12a	0.00189839	0.00721963	0.645559	6.25	65.4059	30.6573	73.8577	67.4729	90.2334	101.195	93.3714	86.578	6.43593	51.9267	20.3958	55.6299	51.6534	51.7848	58.8966	53.2912	47.7764	NM_027892
Fndc3a	6.93804e-05	0.000339751	0.645541	6.82388	92.9193	60.2162	103.092	97.1632	138.013	151.66	133.397	129.758	7.01968	40.9128	22.2156	43.0652	41.2534	43.9259	48.9539	42.2263	39.7107	NM_207636
Rnf19b	8.28392e-07	5.16603e-06	0.645452	6.78716	76.1813	85.7033	95.2142	87.4228	122.689	134.155	135.204	146.878	7.19848	81.2845	76.6303	96.3878	89.9488	94.6308	104.939	103.713	108.932	NM_029219
Cmc1	0.0018751	0.00713934	0.645272	2.94016	5.02073	7.8987	5.24577	5.74671	10.1433	9.02357	9.05889	9.1657	3.19625	11.4587	15.1116	11.365	12.6451	16.7392	15.1058	14.8644	14.543	NM_026442
Taok3	8.83921e-06	4.89814e-05	0.64469	6.02807	50.9608	38.584	58.1826	55.8869	81.707	83.7218	76.181	76.7312	6.26174	31.8332	20.1848	34.4599	33.6468	36.8803	38.3358	34.2172	33.3032	NM_001081308,NM_001199685,NM_183306
Mir3064	0.000491578	0.00210648	0.644682	3.07718	6.80689	5.90478	7.1126	6.47508	10.1828	11.2495	9.94639	9.73751	3.28355	274.307	199.299	271.886	251.745	296.799	332.504	288.126	272.786	NR_037224
Brd2	4.33815e-05	0.000219888	0.644584	8.742	325.555	280.218	378.032	352.432	452.506	564.424	511.328	560.68	9.13103	196.739	140.578	219.023	207.386	199.665	253.917	224.844	239.487	NM_001204973,NM_010238,NR_037970
Abl2	0.000571134	0.00242189	0.64397	6.44148	75.5188	41.1936	78.9044	75.6578	97.8227	90.8789	116.382	118.843	6.89291	19.0895	8.70382	18.9951	18.4842	17.9483	16.8549	21.2454	20.9188	NM_001136104,NM_009595
Pdia4	3.99295e-06	2.30579e-05	0.643549	7.15978	98.3622	96.2396	130.086	121.736	178.817	170.262	173.302	175.023	7.4514	107.11	87.8164	134.4	127.835	140.755	135.926	135.673	132.475	NM_009787
Gramd1b	0.00385405	0.0136169	0.643338	3.87838	11.938	6.44349	14.2625	13.2341	16.67	19.0435	19.9887	15.9685	3.99716	11.4566	5.17891	12.9877	12.2479	11.5679	13.3999	13.7944	10.6562	NM_172768
Ranbp9	1.28091e-07	8.67471e-07	0.643084	6.31539	62.691	59.8034	65.1521	61.0225	97.9744	99.026	98.2086	93.1286	6.54115	55.2787	44.1855	54.5052	51.8854	62.4457	64.0114	62.2542	57.0749	NM_019930
Naca	3.60734e-05	0.000184918	0.642647	7.88622	165.411	241.557	160.46	171.525	286.697	289.624	283.952	293.361	8.19653	355.79	473.137	325.174	354.9	460.336	476.097	487.552	467.93	NM_001113199,NM_001282976,NM_013608
Mthfr	0.000335602	0.00148312	0.642319	4.84793	19.0762	27.7959	19.0291	24.03	28.2256	41.7317	33.0694	37.3355	5.22248	8.71424	10.3403	8.19479	10.5203	9.19139	13.8581	10.8916	11.6602	NM_001161798,NM_010840,NR_027809
Atg16l2	0.000115743	0.000547783	0.641735	3.56686	9.20359	10.0185	8.9732	8.79598	14.2415	13.5196	14.7197	15.2369	3.9295	11.4889	10.478	10.625	10.589	12.8475	12.3707	13.2086	13.2172	NM_001111111
Tmem179b	2.40666e-05	0.000126557	0.641462	5.03236	22.2068	30.8252	26.4778	22.7276	41.0548	38.8688	39.9695	39.5807	5.30673	72.0588	83.8788	80.4454	70.1629	95.0598	91.4335	93.5418	88.4581	NM_026325,NR_028418,NR_028419
Nek6	1.42406e-06	8.64454e-06	0.641302	6.85237	78.8898	84.5979	102.881	94.7188	138.574	142.309	140.361	141.967	7.14942	67.2704	60.4487	83.2396	77.8828	85.4146	88.9664	86.0426	84.1468	NM_001159631,NM_021606
Rps5	0.000467926	0.00201503	0.641301	8.47724	239.41	399.944	229.047	245.343	429.112	420.911	427.087	460.026	8.84557	874.086	1223.61	793.414	863.751	1132.48	1126.58	1121.01	1167.41	NM_009095
Polr1a	5.7507e-06	3.25993e-05	0.641277	5.60512	35.9765	31.5878	44.2624	40.2578	61.3149	59.886	56.9279	59.0893	5.88483	15.9089	11.7044	18.5722	17.1667	19.6012	19.415	18.1001	18.162	NM_009088
Olfml3	0.000288694	0.00128818	0.640749	10.4821	944.229	1160.56	1293.22	1073.02	1725.18	1580.62	1752.11	1913.04	10.9017	1469.5	1513.54	1909.55	1610.32	1940.8	1803.38	1960.36	2069.44	NM_133859
Psen2	7.84118e-05	0.000380392	0.640428	4.25862	12.9708	17.4485	15.4262	13.9625	22.5633	22.5999	24.4022	23.6626	4.56454	17.5414	19.7738	19.792	18.212	22.0631	22.4083	23.7248	22.2449	NM_001128605,NM_011183
Atm	0.000452399	0.00195333	0.640065	5.15435	31.8261	18.0292	30.2052	31.2581	45.384	47.4699	42.8318	37.798	5.24024	7.18577	3.41044	6.47096	6.80678	7.40778	7.85858	6.95257	5.93237	NM_007499
Ormdl2	0.000101771	0.000485516	0.639442	4.46914	13.4254	19.9042	18.5127	17.3944	26.5691	24.6052	27.6564	29.0275	4.85935	17.6431	21.9285	23.0865	22.0504	25.2449	23.7103	26.1332	26.5209	NM_024180
Fance	5.05778e-06	2.87984e-05	0.638638	5.07187	23.8306	28.6564	27.293	25.4188	39.009	41.6812	41.1128	41.9772	5.39154	33.0909	33.3435	35.8597	34.1161	38.7595	42.0972	40.678	40.337	NM_001163819,NM_001163820,NR_028296,NR_028297
Mbtps2	6.30496e-05	0.000311057	0.638258	5.18684	29.7737	20.8486	32.1902	31.1285	42.995	47.2492	45.4943	41.6157	5.37905	16.7612	9.83451	17.194	16.8965	17.4959	19.5002	18.4127	16.2819	NM_172307
Stxbp2	1.37981e-06	8.38428e-06	0.638032	6.28602	50.9283	68.8355	63.5155	60.8991	93.4341	93.8678	95.794	96.8958	6.59836	50.9007	57.654	60.2293	58.6935	67.5066	68.7804	68.8328	67.3167	NM_011503
Gm3488	0.00875216	0.0283545	0.637942	3.92357	10.0285	11.026	14.163	12.2341	29.9612	12.6494	14.5438	16.6833	4.06033	15.5385	14.3214	20.8211	18.2841	33.5658	14.3698	16.2025	17.9678	NM_001256885_1,NM_001256885
Arhgap11a	3.62906e-05	0.000185914	0.637838	5.22533	30.4492	22.4997	34.3495	29.7458	44.625	49.1031	43.2956	45.1053	5.49523	16.3954	10.1534	17.5498	15.4442	17.3695	19.3852	16.7615	16.8811	NM_181416
5830415F09Rik	0.00302584	0.0109424	0.636346	2.60754	4.24132	6.26858	4.61105	3.93196	8.10404	7.45974	6.67624	7.3662	2.88092	7.34637	9.10913	7.58164	6.56669	10.1522	9.47882	8.31601	8.87685	NM_029086
Rassf4	3.73626e-05	0.000191085	0.635688	7.23073	126.044	85.0037	134.187	125.255	187.158	193.84	180.258	169.742	7.4072	53.678	30.335	54.2174	51.4364	57.6151	60.5179	55.1886	50.2462	NM_178045
Cux1	1.44253e-06	8.75451e-06	0.634623	7.314	131.812	107.021	129.894	129.946	198.391	187.458	191.188	197.18	7.62337	87.5229	65.8802	80.5536	85.3193	76.987	78.4729	79.0912	95.6746	NM_001291233,NM_001291234,NM_001291238,NM_001291239,NM_001291240,NM_009986,NM_198602
Parp4	0.000280208	0.0012549	0.634444	5.43494	34.5411	22.08	40.1554	38.7702	52.3859	57.742	50.8353	49.4612	5.62822	14.6003	7.8209	16.1034	15.8034	16.0068	17.8944	15.4486	14.5321	NM_001145978
Jun	0.00219052	0.00820095	0.633848	11.2925	1550.49	1660.81	2576.47	2076.28	2699.42	3160.31	2979.81	3363.1	11.7156	1314.41	1179.82	2072.3	1697.3	1654.19	1964.08	1816.07	1981.69	NM_010591
Osbpl11	1.61025e-05	8.66739e-05	0.632889	7.13678	105.994	88.2429	129.035	118.07	156.861	159.082	182.361	186.097	7.53991	63.3388	44.1885	73.1605	68.0371	67.7588	69.6938	78.3449	77.3	NM_176840
Nagpa	2.79209e-06	1.64026e-05	0.632579	6.7268	69.3744	87.7112	93.8203	81.2996	129.308	119.627	131.814	134.29	7.06921	86.4512	91.6318	110.989	97.8502	116.667	109.424	118.196	116.181	NM_013796,NR_027804
Sepp1	0.00132335	0.0051974	0.632259	11.7793	2422.19	2834.16	3028.57	2742.26	4145.11	4285.89	5054.46	3606.54	11.8164	3223.76	3160.82	3824.48	3519.43	3988.14	4182.06	4836.69	3336.61	NM_001042613,NM_001042614,NM_009155
Tchp	1.45436e-05	7.86991e-05	0.632254	4.67022	18.3552	20.0091	20.4853	20.9869	28.7139	30.3182	32.3418	32.3827	5.01715	17.3173	15.8227	18.338	19.0973	19.5854	20.972	21.9377	21.2406	NM_029992
Irak3	0.00102035	0.00409366	0.632234	2.95492	5.14414	5.79984	6.45921	6.88247	9.5889	9.74243	9.29876	9.01434	3.17222	4.67522	4.4218	5.57292	6.03566	6.30629	6.49783	6.08243	5.69845	NM_028679
Lrp1	0.00332893	0.0119482	0.632189	10.7655	1441.46	823.199	1678.96	1517.54	2064.51	2155.04	2186.81	2057.99	11.007	261.531	125.157	289.019	265.504	270.763	286.644	285.243	259.535	NM_008512
Tmem206	1.09417e-06	6.73238e-06	0.631942	7.08155	98.7389	101.088	117.753	107.36	169.644	170.565	155.185	163.116	7.34975	63.4556	54.4391	71.7966	66.5326	78.8065	80.3573	71.6986	72.8613	NM_025864
Rpl3	0.00024272	0.00109963	0.631724	9.67408	597.734	821.01	564.521	580.22	947.368	1021.59	973.867	1029.06	10.0071	1186.57	1365.73	1063.23	1110.68	1359.42	1486.72	1389.84	1419.91	NM_013762
Srp54a	0.000146055	0.000681859	0.631666	5.14901	33.9111	32.0985	23.7335	21.5671	44.1763	42.6712	43.2876	42.3136	5.40305	21.4835	17.0398	14.2663	13.1773	20.2322	19.8193	19.7169	18.6325	NM_011899
Nol8	4.10446e-05	0.000208649	0.631615	4.44619	16.8289	14.608	18.8487	18.0796	24.9589	27.9157	26.9768	26.076	4.70465	9.78504	7.11552	10.3965	10.1317	10.4889	11.891	11.2745	10.5122	NM_001271397,NR_073167,NR_073168
Setdb2	0.00165499	0.00638089	0.631068	2.86435	5.50137	5.18418	6.47165	5.66029	8.27563	10.7892	8.1634	8.10618	3.01902	4.89462	3.86502	5.46668	4.857	5.32671	7.04309	5.22602	5.0134	NM_001081024
Anxa7	1.73061e-07	1.15885e-06	0.63102	6.33805	61.327	63.6163	65.0028	63.9483	98.4232	98.099	98.0487	98.628	6.62393	57.8773	50.3237	58.1694	58.17	67.1768	67.8434	66.5325	64.6845	NM_001110794,NM_009674
Siae	1.72224e-05	9.23763e-05	0.630249	5.43084	31.1766	27.3131	39.9873	36.9246	53.0524	53.8261	51.443	51.2691	5.68002	24.5309	18.0112	29.8549	28.0208	30.1791	31.052	29.1053	28.0411	NM_011734
Cdk13	0.00109236	0.00436033	0.629888	6.21205	72.4466	33.5537	56.1291	70.6333	86.6367	94.593	91.1646	87.8057	6.45624	27.9711	10.8323	20.5721	26.3258	24.1985	26.7547	25.3318	23.552	NM_001081058,NM_027118
Ogfr	2.87322e-05	0.00014926	0.629816	6.11294	44.667	68.5906	53.3538	50.7142	86.2143	90.7528	72.8469	86.4519	6.43383	52.7392	67.8688	59.772	57.7443	73.588	78.5594	61.8367	70.9558	NM_031373
Cyp2r1	0.00731929	0.024171	0.629422	2.13644	3.17612	2.58159	4.31858	3.69123	5.3653	5.40405	5.71678	4.8183	2.26852	5.343	3.59428	6.98024	5.95211	6.44316	6.64048	6.82019	5.56208	NM_177382,NR_110407,NR_110408
Mroh1	1.87641e-06	1.12423e-05	0.629407	6.85651	89.1326	77.6717	99.6946	97.4471	139.478	141.609	143.287	138.638	7.11517	45.8056	33.394	48.5694	48.307	51.7533	53.2831	52.9148	49.4382	NM_001162489,NM_175457
Stt3a	1.35303e-05	7.34766e-05	0.629389	7.29908	116.243	99.171	147.915	131.298	191.013	191.551	193.571	189.024	7.56242	116.444	83.2461	140.582	126.829	138.315	140.673	139.407	131.612	NM_008408
Tdrd7	1.89663e-06	1.13496e-05	0.628311	6.05219	49.4864	47.2802	57.8342	53.887	78.8098	89.6241	76.197	77.6394	6.27872	36.5669	29.2761	40.548	38.3982	42.0966	48.5526	40.4807	39.8762	NM_001290475,NM_146142
Nup153	0.000175935	0.000811581	0.628257	6.62361	80.4227	51.2261	93.2851	84.8982	119.792	127.906	119.213	112.007	6.80744	36.0846	19.2599	39.7133	36.7345	38.8552	42.0756	38.4567	34.9337	NM_175749
Rps28	0.000394299	0.00171704	0.627385	7.33042	105.15	183.258	103.372	114.15	190.333	186.84	196.937	207.422	7.69643	868.759	1268.76	810.333	909.458	1136.74	1131.68	1169.75	1191.17	NM_016844
Tns3	0.000398737	0.0017342	0.627015	8.53572	299.938	195.159	342.599	329.118	453.576	463.021	454.6	430.805	8.75089	108.292	59.0449	117.358	114.584	118.377	122.555	117.999	108.113	NM_001083587
Tpm4	2.35594e-07	1.55498e-06	0.626805	6.27249	59.0862	59.3627	60.5286	64.0656	93.8498	91.6356	96.0978	93.7172	6.55024	76.6727	64.5509	74.5205	80.1661	88.0293	87.1741	89.652	84.5236	NM_001001491
Cd53	3.38692e-05	0.000174351	0.626495	9.21684	434.31	467.814	519.717	449.447	704.2	725.694	719.77	739.252	9.52992	418.767	377.991	475.45	417.89	490.819	512.973	498.942	495.447	NM_007651
Arf4	6.18545e-07	3.90828e-06	0.626442	7.08229	100.135	108.588	112.862	104.558	166.073	161.51	163.868	166.412	7.37862	132.486	120.388	141.672	133.397	158.829	156.657	155.867	153.04	NM_007479
Pacsin2	0.00029621	0.00131906	0.626172	6.68993	78.9742	52.7023	102.401	90.614	124.352	122.099	126.593	128.126	7.00142	57.6509	32.2456	70.9592	63.8368	65.6135	65.3387	66.4276	64.9831	NM_001159509,NM_001159510,NM_011862
9530068E07Rik	1.33199e-06	8.10984e-06	0.625571	7.36053	116.601	134.215	140.118	126.057	200.925	200.108	195.922	200.67	7.64868	127.695	123.169	145.587	133.12	159.056	160.659	154.251	152.749	NM_153117
Rps23	0.00077734	0.00320504	0.625285	8.99611	354.64	572.372	336.874	342.747	611.043	620.899	604.435	641.868	9.32613	1726.36	2334.84	1555.91	1608.92	2150.17	2215.82	2115.35	2171.83	NM_024175
Tbc1d31	8.94509e-05	0.000430609	0.625218	4.77018	21.8236	17.0987	25.8617	21.0363	32.7593	35.161	33.4052	31.0541	4.95671	17.6885	11.6053	19.8729	16.4116	19.1606	20.8532	19.4396	17.4424	NM_001081396,NM_001167679
Arpc5	8.93518e-06	4.94798e-05	0.624658	7.30746	108.079	151.223	125.326	113.885	186.611	193.196	192.156	196.659	7.61955	153.928	180.473	169.346	156.401	192.117	201.714	196.742	194.678	NM_026369
Neurl3	2.09476e-05	0.000111088	0.624261	6.75851	68.4002	86.3819	96.4214	89.577	114.433	147.063	121.324	142.472	7.15453	71.5381	75.7087	95.6841	90.3482	86.5202	112.768	91.2308	103.581	NM_153408
Snx24	4.11432e-05	0.000209107	0.623646	4.58372	17.0367	17.0217	21.4996	19.9005	27.3478	28.0418	30.8706	30.0198	4.90784	24.4557	20.4755	29.2788	27.5424	28.3751	29.5078	31.8576	29.9502	NM_029394
Eif2s1	1.21743e-06	7.45132e-06	0.623559	5.41784	31.9235	35.4217	33.8828	33.3445	54.4251	51.5687	50.7954	50.5375	5.65928	27.3596	25.4382	27.5535	27.5587	33.7185	32.4017	31.2999	30.1063	NM_026114
2700060E02Rik	9.71438e-06	5.36003e-05	0.623468	6.1801	53.9485	71.536	52.5013	50.3068	90.7349	84.5164	85.152	91.287	6.51234	96.5236	107.252	89.1198	86.7921	117.348	110.855	109.523	113.529	NM_026528
Dot1l	0.00143458	0.0055911	0.623452	5.26339	33.7292	17.4065	37.268	32.4988	46.3607	47.7032	47.2693	44.9372	5.48984	16.0015	6.91919	16.7765	14.8683	15.9001	16.5915	16.1224	14.8189	NM_199322
Spg21	1.54763e-06	9.35509e-06	0.623309	5.7529	37.4509	46.7345	43.5281	42.0664	64.8257	65.063	65.2432	66.3967	6.05304	37.6121	39.3288	41.4783	40.7409	47.063	47.9028	47.1065	46.3472	NM_138584
Mre11a	0.000773609	0.0031934	0.623252	3.80216	10.7689	7.82174	12.9682	12.3267	16.4391	17.3031	17.9339	15.9349	3.99412	9.68111	5.89471	11.0637	10.6866	10.6841	11.4073	11.5928	9.95995	NM_018736
Mlxipl	3.79211e-06	2.195e-05	0.622886	7.7578	154.038	172.05	193.67	161.902	260.491	260.34	259.47	269.43	8.07376	114.05	106.747	136.05	115.59	139.414	141.31	138.113	138.659	NM_021455
Odf2l	0.000378867	0.00165871	0.622515	3.2931	7.04721	8.03862	7.75354	7.99971	10.9022	12.6809	11.5615	12.3359	3.62479	8.12437	7.81344	8.41493	8.86755	8.73242	10.8242	9.55335	9.58703	NM_001162538,NM_001162539,NM_025714
Zdhhc13	2.09862e-05	0.000111244	0.622441	4.8357	21.6223	20.8277	24.5798	22.8881	34.1716	38.3391	33.5811	32.3322	5.0149	24.27	19.5882	26.17	24.7683	27.7226	31.5437	27.094	25.225	NM_028031
Rps26	0.000406229	0.00176553	0.622224	7.53507	129.279	210.774	118.661	125.594	224.511	213.797	224.785	236.29	7.88442	779.624	1065.16	678.935	730.342	978.708	945.198	974.552	990.456	NM_013765
Snx2	1.67062e-06	1.00562e-05	0.621907	6.92675	87.0282	89.5582	105.824	100.904	149.661	152.657	145.158	142.413	7.15394	116.798	100.719	134.755	130.589	145.195	150.199	140.06	132.852	NM_026386
Mtdh	0.000132827	0.000624161	0.621457	7.99695	199.387	144.415	239.893	221.356	305.109	322.288	308.738	302.393	8.24028	146.383	88.8446	167.099	156.708	161.92	173.46	162.953	154.31	NM_026002
Rab11fip5	2.52836e-06	1.49215e-05	0.619824	7.58566	150.635	133.242	164.448	157.439	231.407	241.026	228.327	230.118	7.84623	90.5832	67.8452	95.4043	91.804	100.298	106.009	98.2813	97.232	NM_001003955,NM_177466
Tcof1	3.37388e-06	1.96456e-05	0.619334	6.07488	51.4934	45.6012	60.6344	54.8622	80.0835	85.8847	79.0834	81.5327	6.34931	30.5573	22.691	34.1198	31.2722	34.2851	37.3018	33.7025	33.5438	NM_001198984,NM_011552
Gm13157	2.62217e-05	0.00013721	0.619121	4.48721	18.1799	16.8818	18.1891	17.4623	26.1534	30.047	26.1213	26.2862	4.71624	17.9955	14.0015	17.08	16.6673	18.7127	21.8053	18.5869	18.0869	NM_001127189
Gtpbp4	3.84397e-06	2.22396e-05	0.618813	5.20464	27.6043	28.1317	30.5723	29.9989	45.1134	43.9135	45.5023	44.0795	5.46203	29.0756	24.8252	30.5482	30.4657	34.3456	33.9093	34.4511	32.2671	NM_027000
Ttc37	0.00766738	0.0251775	0.618634	4.21817	15.8741	7.42995	18.6122	16.7648	22.1805	24.252	22.7312	20.9466	4.38864	7.96706	3.12383	8.86613	8.11518	8.04918	8.92574	8.20353	7.30951	NM_001081352
Fuca2	3.14562e-06	1.83822e-05	0.61852	6.91525	83.7871	89.6981	108.686	98.6384	145.846	140.821	146.997	151.007	7.23847	57.2494	51.3586	70.457	64.9897	72.035	70.5394	72.2082	71.7168	NM_025799
Rps9	0.000863197	0.00351981	0.618341	9.446	449.054	756.113	507.857	487.952	814.542	838.208	822.72	903.259	9.819	1725.77	2435.04	1851.8	1808.31	2262.85	2361.6	2273.12	2412.86	NM_029767
Pold4	9.18209e-06	5.07665e-05	0.618021	5.57687	31.8521	42.208	41.4372	35.1099	57.2166	56.5944	57.2637	60.0732	5.90865	96.2594	104.812	116.672	100.968	123.257	124.077	122.925	124.601	NM_027196,NR_132280
Kif16b	0.00229735	0.00854846	0.617969	4.72503	21.0442	12.3833	24.5798	25.4188	31.4593	35.7096	31.974	28.9014	4.85307	10.4394	5.14827	11.5696	12.1612	11.2818	12.9882	11.4046	9.96728	NM_001081133
Eed	7.95697e-06	4.44154e-05	0.617677	5.39817	29.8126	38.4161	34.418	30.431	50.8416	49.4058	50.3556	53.5899	5.74389	39.0955	42.2146	42.8275	38.4818	48.1971	47.5012	47.4737	48.8475	NM_010106
Alkbh5	2.77227e-06	1.6294e-05	0.61707	6.64468	85.2615	66.4638	84.3928	79.7564	121.349	126.683	120.068	116.379	6.86269	38.231	24.9734	35.9037	34.4852	39.3332	41.6451	38.7058	36.2715	NM_172943
Lig1	8.30683e-05	0.000401467	0.616729	4.15576	13.0357	15.0698	13.8892	14.2526	22.3257	20.7082	22.9071	20.3075	4.34394	11.3573	11.0196	11.4989	11.9838	14.0762	13.2248	14.3532	12.303	NM_001083188,NM_001199310,NM_010715
Scaf11	0.000160666	0.000745651	0.6167	7.24259	117.068	83.7444	146.95	130.415	180.599	195.397	185.056	172.181	7.42778	40.9467	24.5458	48.7678	43.9872	45.663	50.1053	46.5345	41.8606	NM_028148
Cast	0.000766984	0.0031679	0.616013	5.29058	29.9425	19.6733	37.5916	36.3814	47.3704	47.4258	49.0763	45.5594	5.50968	20.751	11.5038	24.5208	24.0826	23.6808	24.1661	24.3266	22.1222	NM_001301153,NM_001301155,NM_001301156,NM_001301157,NM_001301158,NM_001301160,NM_001301181,NM_009817
Strada	0.00396169	0.0139548	0.615567	4.80234	31.3455	14.9648	21.6116	20.1906	24.3979	36.0438	37.6508	36.9235	5.20647	33.9825	13.8805	22.633	21.3164	19.5124	29.2891	30.0212	28.4891	NM_001252448,NM_001252449,NM_028126
Akip1	0.00164172	0.00633373	0.615104	3.31927	6.06645	9.5428	8.36959	7.52442	11.6611	10.9216	11.9932	13.6813	3.77413	16.8348	22.1941	22.0434	20.1315	23.3963	22.2213	23.9328	26.3922	NM_020616
Gpx1	0.000300922	0.00133785	0.614653	7.80333	119.562	185.903	208.207	192.283	254.32	270.171	255.8	300.669	8.23203	308.518	401.981	509.75	478.45	474.38	511.092	474.536	539.272	NM_008160
Arpc3	2.70441e-05	0.000141121	0.614637	7.3022	106.15	157.484	119.57	115.588	189.739	185.516	187.326	201.149	7.65212	338.187	420.438	361.429	355.102	436.972	433.297	429.069	445.443	NM_019824
Rpl19	0.000745819	0.0030902	0.614249	8.95518	350.815	549.285	326.644	342.204	596.578	593.323	584.518	627.254	9.29291	1260.88	1653.84	1113.85	1186.02	1549.96	1563.25	1510.28	1566.86	NM_001159483,NM_009078
Daam1	2.09737e-05	0.000111203	0.613455	5.39593	36.9118	26.3616	33.8891	35.937	49.4426	52.5776	52.1946	49.4275	5.62724	16.7004	10.0065	14.5354	15.6878	16.0669	17.2886	16.9755	15.413	NM_001286452,NM_026102,NM_172464
Ctbs	3.85667e-05	0.000196749	0.613418	5.4056	30.3647	27.0962	39.7944	36.7394	49.4954	50.9507	51.1632	53.4049	5.7389	28.401	21.2075	35.2867	33.1205	33.4552	34.9185	34.367	34.7092	NM_001293672,NM_028836
Gstcd	0.00289334	0.0105131	0.612657	3.00182	6.42368	4.57551	7.57308	6.72198	9.90567	10.2028	9.28277	9.29184	3.21596	6.62096	3.95362	7.40926	6.68503	7.38603	7.71485	6.88334	6.66192	NM_026231
Ern1	0.0156163	0.0470101	0.612463	4.58089	20.9013	8.11558	24.5363	22.1103	29.2815	31.3397	29.8152	25.2519	4.65832	14.2026	4.61808	15.8155	14.4847	14.3798	15.6115	14.5625	11.9261	NM_023913
Apaf1	0.000179636	0.000827092	0.612321	4.98601	24.5256	18.6588	30.1865	26.8447	38.5008	40.3507	37.7387	36.6208	5.19459	10.1533	6.46221	11.8211	10.6976	11.5252	12.2407	11.2202	10.5211	NM_001042558,NM_001282947,NM_009684
Fam50a	1.78001e-05	9.51819e-05	0.612298	5.61525	33.4369	46.6786	39.0726	35.8567	57.7446	61.2985	62.5727	55.3894	5.79154	65.3084	76.4049	72.4195	67.5377	81.5367	87.7818	87.878	75.2063	NM_138607
Clk2-scamp3	6.65792e-05	0.000327083	0.612253	5.48451	37.3405	26.6835	37.0502	40.5294	54.3063	60.3778	54.0095	47.771	5.57806	34.4401	20.7105	32.5025	36.0221	36.161	40.7954	35.8234	30.7335	NM_001310016,NM_001310017
Aprt	0.00205434	0.00774183	0.611851	4.4493	12.9578	25.1303	16.092	14.913	25.8366	24.6052	25.5856	29.5573	4.88544	40.4058	65.6815	47.6299	44.8608	58.2544	56.2736	57.3687	64.0888	NM_009698
Alox5	0.001243	0.00490405	0.611392	5.41253	21.6677	33.113	45.0091	34.9679	47.047	46.461	54.0415	58.341	5.86644	20.704	26.518	40.8114	32.2199	32.4981	32.5508	37.1297	38.7507	NM_009662
Fau	0.00128812	0.00506884	0.611092	9.02028	337.156	590.527	359.874	355.981	612.377	609.807	606.058	682.113	9.41387	1567.41	2298.26	1593.02	1598.72	2063.98	2080.6	2035.63	2211.07	NM_001160239,NM_001190436,NM_007990
Uhrf1bp1	0.000136096	0.000638309	0.610776	6.40066	65.4579	46.7485	81.1446	74.0652	104.6	102.727	104.165	96.8874	6.59824	20.642	12.3527	24.2794	22.5224	23.8441	23.749	23.6153	21.2376	NM_001080769
Mfsd3	0.00133909	0.00525415	0.610407	3.10771	5.8586	7.63984	7.20594	6.54915	9.33813	9.89377	10.7619	11.6211	3.53867	7.2902	7.96805	8.50928	7.86174	8.40606	9.03222	9.63432	10.059	NM_027122
Uimc1	5.67169e-05	0.000281635	0.60996	5.14414	29.1761	22.7726	32.8685	27.1225	42.8696	39.7264	44.1351	44.1299	5.46369	27.2076	18.2184	29.1552	24.5511	29.1359	27.2604	29.8176	28.5824	NM_001293660,NM_011307,NR_121592
Nbl1	2.63514e-05	0.00013783	0.609417	5.17439	32.4497	30.7972	24.7727	26.3262	43.9981	40.4705	44.415	45.5678	5.50994	49.7528	39.5695	36.0337	38.9233	48.7613	45.4899	48.9597	48.5615	NM_008675
Usp9x	0.0042236	0.014775	0.608937	7.25565	137.223	61.3566	147.429	138.088	187.462	199.647	185.943	165.269	7.36867	31.1493	11.6703	31.7521	30.2254	30.7603	33.2241	30.3447	26.0755	NM_009481
Aldh3b1	0.000306774	0.00136213	0.608829	4.46288	13.932	21.0655	18.4815	16.3513	26.0478	23.5016	27.5685	29.3807	4.8768	20.5373	26.0303	25.8522	23.2509	27.7625	25.4061	29.2235	30.1115	NM_026316
Larp7	6.5538e-05	0.000322487	0.608829	4.54039	16.3223	21.2124	19.1785	16.9747	28.1794	26.5473	29.3275	28.3212	4.82381	20.7864	22.6404	23.1782	20.8476	25.9441	24.7897	26.8515	25.0741	NM_138593
Gm12070	7.50699e-06	4.20478e-05	0.608582	5.7463	38.4187	50.3656	39.2406	42.0294	66.5152	61.8786	66.5385	64.3533	6.00794	63.0602	69.2721	61.104	66.5161	78.9143	74.4552	78.5114	73.419	NR_131129
Pus10	8.88584e-05	0.00042801	0.608545	4.33061	14.4387	15.4966	18.0957	15.6846	24.3913	25.4123	22.5233	24.8231	4.63361	10.8903	9.77199	12.921	11.383	13.2927	14.0189	12.2566	13.011	NM_001033654,NM_028304,NM_028956
Ppp1r3b	0.000905927	0.00368298	0.607976	5.96691	39.7112	35.9394	63.6151	58.93	64.1262	76.3315	73.2787	88.3607	6.46533	25.4269	19.2835	38.6502	36.3863	29.6816	35.8344	33.7355	39.327	NM_177741
Sec31a	2.76106e-05	0.000143892	0.607477	7.14063	110.631	85.8782	130.006	120.755	173.082	170.363	168.209	169.818	7.40784	70.6923	45.9838	78.8178	74.4077	79.9484	79.8083	77.2735	75.4256	NM_026969
Neu1	2.83237e-06	1.66193e-05	0.607359	6.0952	47.973	58.9849	57.6537	52.0846	79.087	82.9841	81.4661	86.5949	6.43621	33.665	34.6838	38.3826	35.2446	40.1175	42.6899	41.0994	42.2355	NM_010893
2410006H16Rik	7.83687e-05	0.000380259	0.607004	5.28267	25.5388	38.9968	29.5207	29.3323	44.7834	47.7978	46.4298	48.9146	5.61219	149.673	191.493	164.141	165.756	189.716	205.354	195.615	199.236	NR_030738
Herpud1	3.74347e-05	0.000191414	0.606818	7.59283	125.434	146.836	175.463	164.377	209.101	234.651	224.338	264.107	8.04498	181.119	177.672	240.391	228.881	218.26	248.4	232.888	265.079	NM_022331
Gngt2	0.000860112	0.0035084	0.606566	5.97147	37.3405	72.8093	46.6643	42.1405	74.6852	69.1996	78.4438	80.5993	6.3327	178.315	291.689	212.053	194.568	257.836	242.492	269.585	267.7	NM_001038664,NM_001284393,NM_001284397,NM_023121
Scarb2	0.000610674	0.00257658	0.606408	8.00133	202.862	132.634	245.531	231.578	308.62	318.455	305.556	304.545	8.25051	259.754	142.314	298.279	285.935	285.652	298.933	281.271	271.044	NM_007644
Rpl18a	0.000825397	0.00338148	0.606164	9.09944	362.98	599.65	392.412	384.776	651.095	627.867	656.886	712.511	9.47677	759.621	1051.59	779.158	776.486	984.945	963.274	988.304	1036.44	NM_029751
Paox	0.000139631	0.000653746	0.60595	4.53903	16.056	17.1896	19.7945	20.6598	24.5497	27.2094	28.2241	32.2061	5.00926	24.9666	22.3975	29.2035	30.9847	27.5953	31.0247	31.5578	34.8188	NM_153783
Slc4a7	0.000934628	0.00378831	0.605853	6.34509	65.5618	39.4935	82.7563	70.0284	97.0043	106.46	97.2652	91.6823	6.51857	23.9707	12.1003	28.7091	24.69	25.6378	28.5364	25.5679	23.2991	NM_001033270
Clta	0.000174818	0.000806886	0.605618	8.27165	227.005	274.824	282.064	196.518	437.539	336.867	346.157	371.253	8.53626	556.117	567.911	662.433	468.93	790.327	615.434	620.426	643.609	NM_001080384,NM_001080385,NM_001080386,NM_001290470,NM_016760
Tmem87b	2.33536e-06	1.3836e-05	0.605501	6.09285	55.1891	48.7215	57.7533	54.8437	76.3285	87.0261	81.2022	84.871	6.4072	32.2593	23.8644	32.0283	30.9136	32.2494	37.2922	34.1222	34.483	NM_028248
Itgam	0.00186735	0.00711316	0.605235	10.878	1460.86	1089.45	1843.59	1577.72	2272.49	2397.95	2197.61	2216.17	11.1139	843.282	527.002	1009.71	878.222	948.251	1014.78	912.028	889.201	NM_001082960,NM_008401
Wsb1	0.000162085	0.000751665	0.605018	7.93849	173.147	155.749	229.159	220.369	255.898	318.423	288.046	321.632	8.32927	192.036	144.795	242.517	237.378	205.641	259.799	230.194	248.388	NM_001042565,NM_019653
Wdfy1	3.60008e-05	0.000184585	0.604827	4.96204	25.9675	21.8141	25.8804	25.2151	36.9037	40.0102	39.8575	33.602	5.07047	17.7773	11.1623	16.7303	15.9652	17.8339	19.2213	20.0061	15.449	NM_001111279,NM_027057
Slc16a6	0.0106118	0.0335862	0.604697	6.32585	64.4252	28.8943	80.2858	80.9415	84.5513	92.4364	104.621	105.49	6.72096	41.6928	15.6429	49.2379	50.4676	39.4757	43.813	48.7642	47.3873	NM_001029842,NM_134038
Def6	7.98623e-05	0.000386814	0.603772	4.75838	17.8746	22.1289	24.5363	21.3511	31.3603	31.6992	31.958	35.5192	5.15053	21.2084	22.0004	27.6168	24.4267	26.8937	27.5724	27.2585	29.292	NM_027185
Reep3	0.000250651	0.00113292	0.602919	7.63511	156.494	109.364	190.615	174.87	239.247	250.333	238.609	230.698	7.84986	77.2283	45.2372	89.2705	83.2321	85.3702	90.5827	84.6613	79.1538	NM_001204915,NM_178606
Rpl15	2.2097e-05	0.000116753	0.602609	7.67333	146.874	198.594	153.633	149.285	239.861	241.606	245.478	257.598	8.00898	215.539	244.22	213.914	211.259	254.45	259.928	258.988	262.761	NM_025586
Ftsj3	3.85502e-06	2.2293e-05	0.602042	5.57391	36.4831	41.9491	37.3738	35.5049	59.6848	57.5465	56.0804	56.348	5.81629	34.4042	33.1451	33.4364	32.2852	40.6842	39.7808	38.0169	36.9297	NM_025310
Gm5086	6.539e-05	0.000321824	0.602031	5.02265	21.4274	29.9997	27.4423	24.3757	39.7811	37.3302	39.1939	40.4048	5.33645	44.6235	52.3662	54.2361	48.9622	59.8911	56.9991	58.6931	58.5005	NR_046157
Zfp800	0.000535401	0.00227669	0.601694	4.52901	18.2383	13.3277	21.8667	19.8882	28.3839	30.6146	26.9768	25.294	4.66072	12.6476	7.74343	14.3891	13.3026	14.23	15.5675	13.45	12.1921	NM_001081678
Heca	0.000653304	0.00273894	0.601371	5.89828	50.8114	30.2165	58.8983	49.5846	74.9756	75.436	73.0308	64.0842	6.0019	37.4351	18.6519	41.1703	35.2271	39.9296	40.7444	38.6801	32.8168	NM_001033432
Ticam2	1.65732e-05	8.90701e-05	0.601342	5.3211	32.4756	27.7819	35.9923	30.7643	47.8191	50.8435	45.9901	48.0485	5.58642	26.8783	19.2693	28.2652	24.5535	28.6106	30.8493	27.3662	27.6403	NM_173394
Gm11974	0.0100836	0.03211	0.601242	1.76496	2.33825	3.00836	2.66956	2.74682	3.66266	4.18704	3.97376	4.50717	2.17222	10.6524	11.4876	11.5329	12.0785	12.0721	14.0035	13.0309	14.2819	NR_045893
Rnf122	0.000897283	0.00365148	0.601183	3.46368	7.34599	10.3614	9.33411	7.98737	13.8059	13.1412	13.8322	12.3527	3.62675	5.59224	6.61275	6.74172	5.86482	7.60019	7.33793	7.5716	6.53784	NM_175136
Dis3	0.000274852	0.00123282	0.600423	4.07865	14.0425	10.8021	14.7541	14.0797	20.2337	21.1937	21.0441	18.92	4.24184	10.1908	6.56993	10.1601	9.8542	10.6141	11.2774	10.9818	9.54342	NM_028315
Tctn3	0.000151866	0.000706692	0.600084	3.8544	12.1589	10.97	11.176	11.6477	16.7294	17.0193	18.0618	17.8521	4.15802	12.0492	9.11245	10.5114	11.1356	11.9871	12.3678	12.8708	12.2983	NM_026260
Pigg	0.00185035	0.00705501	0.599809	4.3514	17.4719	10.1165	19.3652	17.9191	25.0579	25.2862	24.0424	23.9401	4.58136	12.9053	6.25976	13.5731	12.7644	13.3795	13.6944	12.7662	12.2909	NM_001081234
Acsl4	5.0454e-06	2.87413e-05	0.599685	6.40641	69.1666	57.3478	74.9529	68.2692	102.323	107.022	102.166	97.2489	6.60361	37.0034	25.4603	38.0247	35.2228	39.7031	42.0711	39.4049	35.9512	NM_001033600,NM_019477,NM_207625
Adar	2.50955e-05	0.000131514	0.599395	6.85507	97.2645	86.0601	93.4158	91.4535	140.131	170.824	120.292	126.579	6.9839	44.7118	33.218	40.7882	40.5172	46.5989	57.5648	39.796	40.4692	NM_001038587,NM_001146296,NM_019655
Aim2	2.44165e-06	1.44482e-05	0.599336	6.21968	52.4936	61.0767	65.7806	57.6708	89.0521	92.3355	90.7728	86.9312	6.4418	55.8965	54.4995	66.4616	59.2201	68.5478	72.0866	69.4958	64.3438	NM_001013779
Uba6	0.00780014	0.0255619	0.599239	4.27504	17.2186	8.21352	18.9794	17.129	23.6258	26.1816	23.6667	19.7609	4.30458	9.14275	3.65453	9.56067	8.76947	9.06782	10.1928	9.03455	7.2949	NM_172712
Ccar1	5.37142e-06	3.05414e-05	0.5992	6.20134	59.8461	49.3301	65.8615	58.9979	87.5606	93.4075	88.8539	84.7197	6.40463	36.106	24.938	37.6989	34.3213	38.1848	41.3125	38.5395	35.526	NM_026201
2810474O19Rik	9.18965e-06	5.07968e-05	0.598864	5.98469	49.9735	41.9072	57.9462	51.5969	74.672	80.1969	74.6059	75.596	6.24024	22.0971	15.6103	24.3117	22.0277	23.9154	26.0559	23.7824	23.242	NM_001289661,NM_001289662,NM_026054
Tomt	0.00644378	0.0216248	0.598728	2.22868	3.51386	3.84091	3.0367	4.48132	5.60288	5.70043	5.28502	5.93668	2.56966	6.98727	6.3899	5.7172	8.58289	8.0479	8.30576	7.54474	8.20331	NM_001081679,NM_001282088
Pik3ap1	0.00247618	0.00913594	0.598541	7.23539	114.964	69.5701	155.531	139.359	177.649	204.288	173.494	170.516	7.41376	118.772	60.2286	152.454	138.836	132.674	154.729	128.866	122.451	NM_031376
Syngr2	3.20751e-05	0.000165464	0.598405	7.88239	159.079	211.782	201.026	178.926	275.366	265.423	283.68	312.298	8.28678	282.009	314.606	338.116	305.873	352.876	344.95	361.544	384.821	NM_009304
Brip1os	2.74644e-06	1.61538e-05	0.598345	6.25028	55.7996	56.1724	68.5186	61.7077	93.7442	90.16	90.509	92.2793	6.52793	34.0228	28.7172	39.6539	36.3331	41.2982	40.3086	39.6626	39.131	NR_130958,NR_130959
Glmn	0.00210203	0.00790358	0.598098	2.60654	5.05321	5.05824	4.49282	4.74057	7.57609	7.90745	6.61227	7.1812	2.84423	6.776	5.70084	5.70898	6.12415	7.34274	7.80509	6.37234	6.68674	NM_001161738,NM_001161739,NM_133248
Clip2	0.000511465	0.00218442	0.597653	6.95769	111.671	100.5	109.446	74.0097	178.625	122.2	125.889	171.97	7.42602	61.0245	46.0416	57.082	39.09	71.2066	49.137	49.6322	65.6604	NM_001039162,NM_009990
Akap13	0.000828592	0.00339288	0.597447	8.21575	239.56	156.966	296.346	253.491	350.15	389.313	352.137	340.291	8.41063	51.6001	28.332	60.562	52.652	54.5189	61.4753	54.5302	50.9468	NM_029332
N6amt1	0.00052254	0.00222588	0.596955	3.28271	7.55383	8.17854	7.57308	7.6417	11.4037	11.5144	11.8173	12.0752	3.59397	11.488	10.5459	10.9606	11.1603	12.5898	12.8323	12.861	12.7414	NM_001159331,NM_026366
Rrp15	0.0013613	0.00533361	0.596532	3.2271	6.9368	8.9971	7.49841	6.35162	11.153	11.4891	11.6574	10.7298	3.42355	15.456	16.803	15.8465	13.6409	17.9658	18.7668	18.6714	16.6207	NM_026041
Rpl4	0.000642349	0.00269904	0.596271	9.93751	726.772	1004	683.911	708.425	1165.11	1185.33	1160.15	1210.93	10.2419	1380.84	1598.49	1232.84	1297.93	1600.15	1651.01	1584.68	1599.18	NM_024212
Wdr43	9.07889e-06	5.02415e-05	0.596233	5.52069	31.7222	36.9329	40.7216	36.8012	53.3494	56.3421	55.7845	55.5156	5.79482	24.838	24.235	30.2559	27.7893	30.1973	32.3445	31.4034	30.2166	NM_175639
Galk1	0.000746664	0.00309318	0.596081	3.86102	10.678	13.9294	10.9769	10.6601	16.8812	14.6609	18.2377	20.1309	4.33134	19.1554	20.9305	18.6757	18.4389	21.8896	19.2786	23.5194	25.0943	NM_178389
Exoc4	0.00194507	0.00737359	0.595918	5.74275	44.1214	24.4797	50.7714	51.1525	64.7861	66.3683	66.1867	60.4095	5.9167	32.1266	14.9361	35.0788	35.9204	34.1022	35.4303	34.651	30.5773	NM_009148
Tmem176a	6.83259e-05	0.000334789	0.595616	6.63172	63.4899	95.337	79.4769	77.5713	114.394	104.871	121.172	136.897	7.09695	161.277	203.098	191.648	189.983	210.225	195.248	221.351	241.844	NM_001098271,NM_025326
Csmd3	0.00641226	0.0215338	0.595023	6.05435	69.933	28.8453	61.8292	51.1216	77.3118	100.476	75.9092	66.1192	6.047	14.509	5.01397	12.1706	10.2275	11.5939	15.2824	11.3217	9.53511	NM_001081391
P4hb	4.82749e-05	0.000242526	0.59502	8.75233	302.381	349.523	378.287	343.957	510.238	515.769	516.901	532.738	9.05728	321.888	311.786	382.066	353.072	392.623	402.505	395.584	394.181	NM_011032
Polg2	0.00226672	0.00844867	0.594527	2.93498	5.03372	6.50645	6.77657	6.0183	8.69799	9.98205	8.73108	9.33388	3.22248	9.16304	9.772	11.6679	10.4005	11.378	13.3465	11.4671	11.7529	NM_015810,NR_027785
Abcc1	8.13229e-05	0.000393343	0.594498	5.63833	36.7105	30.7482	46.9879	44.2638	59.962	60.9012	58.8148	59.9807	5.90643	16.7097	11.7284	20.2932	19.43	19.7305	20.3234	19.2475	18.9778	NM_008576
Efemp2	0.000394089	0.00171643	0.594234	4.1106	11.7172	15.7274	12.6322	14.9501	20.6825	18.7345	20.9322	22.7293	4.50648	18.5596	20.4213	19.3113	22.8623	23.8063	21.5042	24.0182	25.4826	NM_172497
Pim1	0.0155744	0.0469268	0.593282	3.85327	7.29403	8.67527	14.0323	16.0426	12.849	20.2857	16.7506	19.5927	4.29225	11.2395	11.1982	20.5114	23.8389	14.3108	22.9187	18.5534	20.9849	NM_008842
Capza1	9.65351e-06	5.32885e-05	0.59308	7.26709	118.848	105.384	139.949	127.014	184.809	187.925	186.367	181.859	7.50668	100.749	74.8615	112.562	103.827	113.249	116.788	113.583	107.159	NM_178278
Msh6	4.84244e-05	0.000243077	0.592986	5.01699	23.9086	23.3323	30.3421	25.6411	37.5175	39.7012	39.3218	39.1687	5.29163	15.1523	12.3889	18.2416	15.6672	17.1853	18.4457	17.9146	17.2511	NM_010830
Ptp4a1	4.57893e-06	2.6274e-05	0.592796	5.69835	38.1524	41.7043	42.3707	43.3503	58.3187	66.9169	60.5019	63.9833	5.99962	24.9602	22.8663	26.3014	27.3503	27.5817	32.0989	28.4582	29.0971	NM_011200
Ctage5	6.33947e-06	3.57543e-05	0.592792	6.74606	84.1444	73.8308	95.5502	88.8055	126.999	138.046	124.042	127.21	6.99107	79.1803	58.0732	85.0633	80.2595	86.2095	94.5923	83.2729	82.7322	NM_001165253,NM_001165254,NM_146034
Scarf2	0.000496967	0.00212733	0.592665	4.27788	12.7499	14.72	19.3901	14.9748	21.8176	24.9898	22.3554	24.0915	4.59045	10.4276	10.0922	15.0491	11.8137	12.9017	14.9897	13.1456	13.6971	NM_153790
Ccdc82	4.77619e-05	0.000240048	0.592655	5.19321	30.9882	24.4167	30.9768	30.2767	43.4899	48.5356	39.7616	44.1383	5.46396	18.0342	11.9081	17.1056	16.9897	18.2961	20.7072	16.635	17.8558	NM_025534
Taf7	0.000177009	0.000816234	0.592447	3.96276	11.4834	13.2368	13.0366	11.944	18.2341	19.3272	17.726	19.6516	4.29658	9.39114	9.07365	10.1175	9.42309	10.7812	11.5901	10.4231	11.175	NM_175770
Tnfsf10	0.0136574	0.0418796	0.592253	3.75755	9.00225	6.81429	14.275	13.0119	16.67	20.9667	11.8493	15.4976	3.95397	4.91704	3.11786	7.39848	6.85495	6.58495	8.39729	4.65283	5.8858	NM_009425
Maged1	2.18541e-06	1.29917e-05	0.591558	7.14929	114.613	117.697	108.948	111.712	164.787	162.935	175.501	179.353	7.48666	112.516	96.8259	101.476	105.756	116.939	117.267	123.863	122.388	NM_019791
2610015P09Rik	0.000683874	0.00285583	0.591207	3.38145	7.80065	7.83573	8.79274	8.78981	11.2849	12.9584	12.6329	13.1767	3.71992	5.78193	4.86921	6.18533	6.28255	6.04725	7.04232	6.73312	6.79092	NM_027801
Chd4	4.30803e-05	0.000218497	0.591128	7.96666	203.707	161.08	224.952	208.653	297.698	307.199	304.932	292.899	8.19426	85.6578	56.7588	89.7475	84.6051	90.4889	94.7007	92.1841	85.6093	NM_145979
Fnbp4	7.60769e-06	4.2524e-05	0.590914	6.45276	70.1993	59.4466	77.859	72.0591	103.683	112.319	105.085	99.9987	6.64384	40.4379	28.6945	42.5517	40.0279	43.1726	47.4335	43.5202	40.0383	NM_018828
Kpna2	0.000135908	0.000637781	0.590778	4.60222	17.29	23.6331	19.0167	17.5611	28.8393	29.1832	29.9831	28.708	4.84338	22.9193	26.2491	23.9136	22.4452	27.6322	28.3582	28.5755	26.4491	NM_010655
Med11	0.00239634	0.00887624	0.58957	4.19565	11.1002	20.4778	14.3932	12.5181	22.7745	21.5279	22.0835	21.6193	4.43425	33.728	52.1417	41.4941	36.6803	50.0263	47.9602	48.236	45.6676	NM_025397
Pvrl4	3.78309e-05	0.000193197	0.589371	6.09443	47.4729	49.582	65.2828	55.8745	82.7959	92.0644	73.4306	80.0275	6.32242	36.9241	32.3223	48.1766	41.8587	46.5154	52.5138	41.113	43.2127	NM_001122680,NM_027893
Hcls1	5.56922e-05	0.000276829	0.589361	8.10591	184.514	254.102	236.433	204.9	327.032	320.851	332.852	343.218	8.42298	247.026	285.073	300.326	264.528	316.491	314.914	320.369	319.388	NM_008225
Ankhd1	0.00471651	0.0163175	0.589092	6.60895	83.7027	40.7878	95.7867	91.4906	116.934	131.45	117.422	103.194	6.68922	27.4739	11.2185	29.829	28.9583	27.744	31.63	27.7078	23.5438	NM_175375
Pdcd6ip	5.27216e-05	0.000263134	0.588797	7.54668	144.653	117.487	175.307	159.865	220.723	230.81	225.249	221.583	7.7917	65.6618	44.6882	75.4973	69.9729	72.4223	76.8058	73.506	69.9083	NM_001164677,NM_001164678,NM_011052
Cct2	5.85371e-06	3.31217e-05	0.588703	7.15169	101.902	128.03	116.353	107.984	168.951	172.86	169.361	171.996	7.42623	140.32	147.733	152.011	143.385	168.169	174.501	167.663	164.624	NM_007636
Copb2	2.2244e-06	1.3217e-05	0.588428	6.80139	84.3197	83.8143	96.8321	91.398	135.657	129.577	135.612	134.997	7.07678	74.8632	62.3562	81.5683	78.2491	87.0627	84.3393	86.5588	83.3095	NM_021538
Dnajc2	4.41347e-05	0.000223381	0.588303	5.11667	25.7597	32.3434	27.405	25.3263	42.6122	40.5966	40.5451	42.877	5.42213	34.1643	35.9462	34.4842	32.3898	40.8498	39.4686	38.6571	39.5233	NM_009584
B3gnt2	8.77313e-06	4.86376e-05	0.588266	5.62629	36.7559	36.2193	42.5947	42.2331	56.4775	61.8408	59.1506	59.7873	5.90177	36.8883	30.4604	40.5663	40.9413	41.1128	45.6406	42.7824	41.7939	NM_028189
Prps2	4.48662e-05	0.000226801	0.588258	6.37119	62.1064	52.4574	80.1054	69.8123	98.7004	97.3234	99.9516	101.672	6.66778	46.1219	32.6448	56.4415	49.9937	52.9847	52.9852	53.3607	52.4792	NM_026662
Tap2	1.02607e-05	5.64873e-05	0.587631	6.79464	74.1938	96.0926	98.5371	85.9969	131.301	129.06	136.963	135.896	7.08636	80.4971	87.3652	101.437	89.9763	102.983	102.657	106.836	102.486	NM_011530
Ttc27	0.00019433	0.000891051	0.587621	3.86826	11.6393	11.1169	12.2837	11.5984	17.5478	17.095	17.1104	18.3398	4.19691	11.1478	8.92042	11.162	10.7153	12.1487	12.0058	11.7841	12.2091	NM_152817
Rps11	0.000616392	0.00259757	0.587517	8.73161	293.599	459.545	296.918	308.736	501.349	504.128	503.308	533.015	9.05803	1317.66	1728.25	1264.27	1336.11	1626.45	1658.64	1623.9	1662.7	NM_013725
Lamtor4	0.000294814	0.00131309	0.587259	5.92932	39.7632	65.5123	46.1914	43.3194	69.2209	66.816	73.3426	83.2649	6.37964	122.494	169.122	134.998	128.675	154.139	150.894	162.424	178.284	NM_001081108
Tmem97	0.000653303	0.00273894	0.586967	3.73822	8.56058	12.1034	10.9894	10.9749	15.271	15.3357	16.5107	16.9187	4.08055	17.3505	20.5568	21.1239	21.4382	22.3733	22.7775	24.0539	23.828	NM_133706
Eif2s2	3.53158e-06	2.05207e-05	0.586903	6.13584	54.0005	62.7698	56.4092	51.6216	82.0039	82.3661	85.3199	87.9655	6.45887	58.0547	56.546	57.5383	53.5138	63.7275	64.9133	65.9441	65.7349	NM_026030
Atp2c1	5.15094e-05	0.000257769	0.586338	8.01517	219.542	169.105	227.335	211.363	309.485	330.045	313.351	289.325	8.17655	125.601	81.1468	122.191	115.646	127.47	138.117	128.682	114.214	NM_001253831,NM_001253834,NM_001253836,NM_175025
Trpm7	0.000237716	0.00107784	0.58605	6.31318	68.5885	43.6422	74.1938	67.8679	97.4531	101.737	91.8042	90.7405	6.50367	25.9358	13.83	26.622	24.7472	26.6373	28.2046	24.9573	23.8529	NM_001164325,NM_021450
Pde1b	5.25067e-05	0.000262169	-0.585254	6.2842	106.039	107.727	78.6928	81.5958	60.4108	67.6232	56.3922	64.8831	6.01977	88.9216	75.7686	62.6102	66.0004	36.6285	41.5673	33.9955	37.8149	NM_001285890,NM_008800
Btbd1	2.58947e-06	1.52674e-05	-0.585757	6.45544	110.82	108.427	99.1221	102.891	75.5167	69.2059	68.0097	67.9439	6.08627	99.7635	81.7971	84.663	89.3212	49.1432	45.6743	44.017	42.5159	NM_146193
Lrfn3	0.00127186	0.00500887	-0.586829	3.04964	10.0934	9.51482	9.81327	10.2712	6.71157	6.38776	6.82015	6.50849	2.70232	9.53151	7.52733	8.78707	9.35066	4.57731	4.41897	4.62518	4.26738	NM_175478
Snx32	0.000299223	0.00133103	-0.589334	3.97333	18.5955	21.8281	16.1854	18.808	12.7962	12.3593	12.5289	12.4368	3.63654	30.4456	29.9458	25.1413	29.6911	15.1399	14.8288	14.7432	14.1473	NM_001024560
Galt	0.000671648	0.0028103	-0.590393	4.44256	25.3959	33.5327	21.9725	23.5609	19.1316	15.1339	16.5027	18.6089	4.21792	34.9094	39.502	28.5439	31.3776	18.2549	14.6923	15.798	17.3332	NM_001302511,NM_016658
Sfxn1	3.16529e-05	0.000163389	-0.590429	5.03543	42.2833	40.34	35.0403	39.9245	28.1134	24.7502	26.2732	25.521	4.67361	40.6497	32.5003	31.9603	37.0116	19.5372	17.4442	18.157	17.0537	NM_027324
Arhgef12	0.0018123	0.00692509	-0.591316	7.16105	217.989	101.997	177.684	190.425	120.617	119.047	115.495	101.554	6.66611	56.1809	22.0282	43.4477	47.3242	22.4704	22.4917	21.3986	18.1921	NM_027144
D17Wsu92e	6.97294e-05	0.000341323	-0.591326	7.88723	331.245	305.524	233.577	267.997	208.316	180.711	186.375	180.144	7.49301	238.798	184.966	159.737	186.448	108.82	95.7367	96.3814	90.2654	NM_001033279,NM_001044719,NM_001271511
Ampd3	0.000378747	0.00165849	-0.591647	4.78464	30.8908	25.0464	38.8361	37.6962	21.0124	23.4449	21.284	22.1659	4.47027	20.977	14.0645	25.0175	24.6877	10.3142	11.6717	10.0879	10.157	NM_001276301,NM_009667
Tsc22d1	5.5445e-06	3.14742e-05	-0.591685	6.8389	149.615	134.341	130.534	135.952	93.0447	100.546	89.3176	82.3316	6.36337	200.036	156.481	175.165	182.365	98.6379	108.354	93.708	84.6311	NM_001177751,NM_009366,NM_207652
Particl	0.00907567	0.0292783	-0.592363	2.51187	7.04721	8.94113	5.65647	5.72202	5.3389	3.68888	4.62139	4.49876	2.16953	9.84829	10.4657	7.49451	7.70856	5.38907	3.77862	4.63592	4.36647	NR_046011
Fam195a	0.00582161	0.0197156	-0.592497	2.90939	8.30727	12.3553	7.27439	8.13551	6.53999	5.66259	6.01261	5.70124	2.51127	27.4934	34.2654	22.8445	25.9633	15.6378	13.736	14.2982	13.1181	NM_026633
Slc25a14	0.00699944	0.0232744	-0.592499	2.58449	7.50837	9.47284	5.48846	6.31459	4.94294	4.43927	4.70934	4.99489	2.32045	13.3621	13.357	9.4144	10.4912	5.87819	5.74817	5.84671	6.46641	NM_001166450,NM_001290703,NM_001290704,NM_001290705,NM_011398
Taf9b	0.000791742	0.00325782	-0.592652	3.30834	12.8863	12.0195	10.8898	11.7835	7.70808	7.59847	7.6277	8.61912	3.10754	13.4736	10.5295	10.8033	11.8829	5.82772	5.8252	5.7313	6.26279	NM_001001176,NM_001167988
Ppp1r3f	0.00255306	0.00939547	-0.593053	3.14969	12.4057	11.6137	8.5376	10.0675	7.5167	6.50757	6.42038	7.81187	2.96567	9.60136	7.53299	6.26966	7.51393	4.20388	3.69041	3.56682	4.1988	NM_001290574,NM_138605
Mllt6	3.11308e-05	0.00016083	-0.593575	7.46009	259.169	189.835	191.051	207.079	149.456	138.942	140.113	132.877	7.05395	96.3013	59.1085	67.3527	74.1977	40.1423	37.8477	37.4282	34.3169	NM_139311
Bace1	0.000654881	0.00274461	-0.593968	4.48026	31.7092	19.7782	26.9631	28.8817	18.927	19.5164	17.1183	15.5396	3.95788	20.4252	10.8442	16.536	17.9402	8.93894	9.34003	7.93576	6.9577	NM_026636
Agpat5	3.43856e-06	2.00126e-05	-0.594841	5.54014	52.9872	58.3062	57.9213	54.6771	37.2997	35.8231	38.1385	36.9823	5.20876	37.3836	34.4727	38.7749	37.2013	19.0236	18.529	19.3462	18.1359	NM_026792
Pid1	0.000173322	0.000800435	-0.596266	5.43812	47.4404	39.6264	62.8684	58.7448	33.2939	38.2446	33.2373	33.2572	5.0556	48.0525	33.6351	60.4227	57.3813	24.3773	28.4011	24.2022	23.4138	NM_001003948
5730409E04Rik	0.0130039	0.0401071	-0.596364	4.41788	39.5878	17.2946	28.9109	17.0611	16.3533	20.6073	15.4393	15.6237	3.96567	37.4699	13.7182	25.9626	15.5721	11.1888	14.2987	10.5043	10.2747	NM_001013755,NM_001145950
Bap1	5.708e-06	3.23648e-05	-0.596937	6.60233	131.89	120.81	106.21	108.953	84.5909	75.2784	77.2684	72.182	6.17357	104.617	80.3019	79.9314	83.3357	48.5002	43.7748	44.0607	39.7975	NM_027088
Cnp	3.34478e-06	1.949e-05	-0.598078	6.60943	113.47	133.676	105.967	117.206	79.9515	77.5106	74.7419	78.4971	6.29457	129.798	128.018	115.432	128.913	66.4744	65.5103	61.8433	63.0471	NM_001146318,NM_009923
R3hdm1	5.78059e-06	3.27611e-05	-0.598302	6.19402	99.4859	84.7448	78.3443	90.077	63.948	58.3537	57.4796	53.1443	5.73184	55.8567	39.8691	41.7323	48.7662	25.9529	24.0188	23.2001	20.7379	NM_181750
Tspan3	3.86302e-06	2.2334e-05	-0.599239	7.43405	195.49	226.334	200.69	210.764	144.335	129.893	135.492	140.328	7.13266	305.468	296.361	297.534	317.575	163.027	148.794	152.21	152.413	NM_019793
Nlk	8.32593e-06	4.63372e-05	-0.59969	5.31406	51.7207	47.5181	45.8616	46.5662	33.3005	31.2325	32.5177	29.4227	4.87886	31.077	23.9275	26.1456	26.9816	14.4629	13.7572	14.0454	12.2865	NM_008702
Map3k9	9.39924e-05	0.000450695	-0.600053	5.76272	78.3052	48.3996	68.5	66.4235	43.5031	46.8141	41.2887	40.9934	5.35732	20.0169	10.3744	16.6734	16.4058	8.08402	8.90527	7.61831	7.30433	NM_001174107,NM_177395
Chst8	0.000739195	0.0030664	-0.600078	4.02745	15.4584	22.2479	21.7672	19.0549	12.0901	11.7981	12.5049	15.4219	3.94691	17.4182	21.007	23.2733	20.7106	9.84667	9.74883	10.131	12.0798	NM_175140
Poldip2	1.04703e-05	5.75761e-05	-0.600387	5.76961	69.1536	75.0901	55.7371	62.9298	45.6017	41.8325	43.1757	42.7929	5.4193	95.7579	87.1359	73.2291	84.0297	45.6441	42.4626	42.9795	41.1865	NM_026389
Gm996	5.51506e-06	3.13144e-05	-0.600475	5.90252	83.4559	65.8901	66.9132	72.0345	50.7559	46.9402	47.3413	45.0969	5.49496	48.1366	31.8459	36.6168	40.0661	21.1599	19.8477	19.6292	18.0784	NM_001005424
Klhdc3	1.81184e-05	9.6736e-05	-0.600727	6.26982	96.5306	112.408	81.0761	81.9168	66.1852	60.031	59.1347	59.8966	5.9044	124.622	121.476	98.9233	101.885	61.1442	56.1809	54.4123	53.1177	NM_001163729,NM_027910
Ankrd24	0.000611601	0.00258005	-0.601171	3.34082	12.1978	13.0339	10.8525	12.6971	8.62539	7.68675	7.9795	7.86232	2.97496	9.00486	8.06487	7.60199	9.04165	4.60305	4.16138	4.23407	4.03452	NM_027480
2210016L21Rik	0.000426154	0.00184723	-0.601436	4.61892	29.7282	38.1222	24.2936	26.2707	20.9926	17.3409	19.7808	19.9291	4.3168	60.84	65.375	47.1728	51.8404	31.0537	26.0142	29.0965	28.3481	NM_028211
Agtpbp1	0.000131302	0.000617829	-0.601604	5.26603	58.9368	42.7887	38.6432	45.1157	33.0695	29.4858	31.7261	27.9512	4.80484	37.2811	22.1542	23.3474	27.6589	15.1687	14.6628	14.5158	12.4239	NM_001048008,NM_001284218,NM_001284219,NM_001284221,NM_023328
Trak1	5.78555e-05	0.000287056	-0.601662	6.87626	176.512	116.438	127.404	146.081	102.726	88.653	92.3159	89.58	6.48511	97.6215	53.9638	66.8522	77.9062	41.0664	35.9438	36.7044	34.4356	NM_175114
Rhbdd2	4.69804e-05	0.000236558	-0.602306	4.79183	36.5221	35.4357	28.413	33.1593	22.2069	21.3135	21.9156	22.519	4.49307	23.6555	19.2327	17.4596	20.7095	10.3949	10.1194	10.2024	10.1354	NM_146002
Eci1	0.000208128	0.000951103	-0.602917	4.47904	23.2461	33.8895	24.4678	25.9065	17.9239	17.1139	18.0778	17.6671	4.14299	57.5516	70.325	57.4828	61.8565	32.0762	31.0694	32.1718	30.3978	NM_053119
Ndrg3	6.27607e-06	3.54049e-05	-0.603704	6.83504	154.155	148.298	118.5	129.841	97.4927	89.2709	89.7014	85.981	6.42595	157.394	126.896	114.808	127.806	71.9893	66.8475	65.8796	61.0493	NM_013865,NM_180956
Cdkn2d	0.00263363	0.00965268	-0.605904	3.37399	11.5159	17.2456	10.2862	10.9379	7.89286	7.86331	8.49121	8.5939	3.10331	24.4921	30.7356	20.7601	22.4348	12.1323	12.2544	12.9777	12.6976	NM_009878
Spryd3	7.36844e-05	0.000359373	-0.606072	5.20177	50.8568	50.9462	36.0048	39.8134	29.5718	28.6472	29.0556	29.4143	4.87845	56.3793	47.3276	37.8672	42.5586	23.6954	23.2783	23.1521	22.6635	NM_001033277
Qdpr	0.000114753	0.000543622	-0.606541	6.5026	104.442	142.212	86.2846	104.823	77.1732	62.8686	74.0542	73.4097	6.1979	202.418	230.961	158.662	195.9	108.113	89.3254	103.177	98.883	NM_024236
Pop5	0.00275579	0.0100536	-0.606575	4.00727	18.9982	27.6559	14.4803	16.45	13.5353	11.3693	12.6249	13.4206	3.74638	51.8988	63.299	37.5291	43.3245	26.7226	22.7654	24.7902	25.4713	NM_026398
Rhot2	6.24765e-06	3.52527e-05	-0.606675	5.64726	67.2051	61.9372	53.3351	59.467	41.3583	39.6192	40.6251	37.2767	5.2202	64.6574	49.9332	48.6842	55.1699	28.7607	27.9438	28.0979	24.9285	NM_145999
Rfx3	0.000894877	0.0036423	-0.606894	4.39021	28.7604	17.6794	26.1791	28.5731	17.033	19.3083	15.975	14.1185	3.81952	8.48256	4.35601	7.31465	8.10153	3.61995	4.1607	3.37978	2.8941	NM_001166414,NM_011265
Lyrm4	0.00261297	0.00958849	-0.607827	3.01664	9.3335	11.9985	7.57308	10.1169	6.28921	6.03463	6.59628	6.68508	2.74094	16.6438	17.9215	12.8102	17.3886	8.10613	7.88855	8.44978	8.28095	NM_201358
Nipa1	0.000217358	0.000990688	-0.607872	3.85325	16.2118	16.0912	18.3882	19.0487	12.651	11.0414	11.3856	10.6793	3.41675	23.2358	19.3231	25.0043	26.3222	13.102	11.5975	11.7259	10.6385	NM_153578
Ccdc124	0.00135717	0.00531997	-0.609034	5.09342	39.1072	59.6425	32.1716	33.9803	28.1002	23.9998	29.2795	26.7319	4.74049	115.974	148.214	90.5219	97.1601	60.2386	52.1761	62.4154	55.1022	NM_026964
Elovl5	2.00966e-06	1.19878e-05	-0.609183	6.64425	120.855	109.224	120.136	133.063	85.0133	77.6998	74.7099	79.3968	6.31101	117.407	88.9189	110.731	124.651	59.7	55.3376	52.1786	53.6128	NM_134255
Aldh4a1	1.10859e-05	6.07698e-05	-0.609249	5.03456	37.6977	38.4021	40.703	41.5047	26.9321	24.6997	24.9699	27.1776	4.76434	30.355	25.911	31.0975	32.2257	15.676	14.5796	14.4549	15.2088	NM_175438
Matk	6.82939e-05	0.000334699	-0.609581	6.38545	98.8558	131.507	83.1047	90.4844	65.2745	60.6616	68.5613	70.248	6.13438	144.742	161.368	115.434	127.736	69.0173	64.9501	72.1449	71.3429	NM_001285853,NM_001285854,NM_001285855,NM_010768
Zdhhc14	7.51012e-05	0.000365752	-0.611507	4.54228	23.9995	27.0473	33.0925	28.4496	17.6995	18.9173	18.1977	18.878	4.23863	20.8111	19.6544	27.2295	23.7913	11.0929	12.0246	11.3453	11.3786	NM_146073
Cfap36	0.000115351	0.000546033	-0.611588	4.61422	32.4951	34.3723	24.6296	26.8632	20.4713	19.2515	18.6695	19.063	4.2527	57.6446	51.092	41.4449	45.9504	26.2468	25.0362	23.8002	23.4966	NM_027559
Sh3glb2	2.19151e-05	0.000115892	-0.611705	5.96551	78.8638	92.0139	61.1571	70.0592	50.2345	46.234	50.5795	50.6468	5.6624	115.948	113.132	85.0706	99.1782	53.1747	49.7197	53.2919	51.5642	NM_001289709,NM_001289710,NM_139302
Slc2a1	6.38918e-05	0.000315021	-0.613482	7.80191	275.523	202.365	293.589	308.045	168.258	177.501	169.281	190.563	7.57412	289.421	178.129	292.601	312.03	127.757	136.689	127.835	139.134	NM_011400
Lrrc25	9.69879e-06	5.35264e-05	-0.613487	5.53441	49.0252	59.2297	63.1111	52.7821	34.2442	36.9897	35.444	39.833	5.31589	104.036	105.339	127.077	108.019	52.5326	57.5469	54.0737	58.7502	NM_153074
Cd209g	0.0141169	0.0430989	-0.614189	2.09115	3.6048	4.68745	6.02984	6.222	4.09162	3.36098	2.89437	3.06925	1.61789	8.96532	9.77242	14.2339	14.9387	7.36336	6.12463	5.18131	5.29959	NM_027343
Selm	0.00228761	0.00851613	-0.615049	3.84049	15.991	24.3747	13.7772	15.1229	11.3443	9.72982	10.8739	13.2777	3.73093	49.5364	63.284	40.4996	45.175	25.3947	22.0873	24.2143	28.5913	NM_053267
Gatad1	7.56893e-06	4.23364e-05	-0.61532	5.42205	55.7801	58.4042	45.9923	47.2823	35.3595	33.3576	32.4857	34.2158	5.09659	59.1676	51.9111	46.2861	48.3586	27.1125	25.9368	24.7714	25.226	NR_045877
Fam149a	5.84662e-05	0.000289909	-0.615345	4.37808	29.2021	24.3957	23.1237	23.8572	17.0462	16.0041	17.4062	15.1949	3.92551	14.3974	10.0778	10.8177	11.344	6.07395	5.78535	6.17037	5.20617	NM_153574
Ndufa12	0.000476655	0.00204972	-0.615664	5.00272	36.3402	52.2825	31.0826	35.4247	27.9154	21.7928	25.0179	26.5133	4.72864	175.001	210.992	142.018	164.486	97.1615	76.9365	86.604	88.7334	NM_025551
Gsk3a	1.05694e-05	5.80805e-05	-0.616066	6.96362	173.991	162.864	127.199	140.137	107.392	95.7974	97.6569	93.3472	6.54454	208.092	163.22	144.334	161.612	92.8402	83.9909	83.9624	77.5989	NM_001031667
Slco4a1	9.25263e-05	0.000444363	-0.616098	5.22097	36.9508	44.3838	54.5423	44.6095	28.153	26.6734	28.44	34.5017	5.1086	32.3258	32.538	45.2739	37.6347	17.8018	17.1047	17.8841	20.9768	NM_148933
2700081O15Rik	1.29085e-05	7.02402e-05	-0.61647	5.12814	47.9925	39.0247	39.3651	42.875	28.1464	26.9257	28.0082	27.3205	4.77191	25.9888	17.7074	20.2227	22.3889	11.0161	10.6877	10.9015	10.2824	NM_175381
Rab23	0.000439528	0.00190213	-0.61676	3.54947	15.6013	13.8105	12.8189	14.3945	10.5722	8.70828	9.63457	8.00527	3.00095	9.75266	7.23404	7.60232	8.67577	4.77722	3.99005	4.32664	3.47808	NM_001159729,NM_008999
Hsd17b7	0.00140588	0.00548627	-0.617227	3.31722	14.7569	9.70371	11.1512	12.586	8.79038	7.45343	8.03547	7.13916	2.83575	8.71463	4.80224	6.24615	7.16847	3.75145	3.22699	3.40923	2.93021	NM_010476
Zfp821	0.00271594	0.00992458	-0.617632	3.30525	12.698	15.8743	9.0852	10.154	7.95226	7.93267	7.18795	8.08095	3.01453	16.426	16.9955	10.9646	12.5344	7.27551	7.423	6.56089	7.14388	NM_001167946,NM_001286391,NM_001286393,NM_029468
Nmt2	0.000109632	0.000520577	-0.618532	4.65554	34.7424	32.5882	25.3452	29.357	22.3191	19.2326	20.3725	17.5494	4.13335	21.1786	16.6321	14.6813	17.2706	9.84674	8.64304	8.94596	7.44689	NM_001290368,NM_001290369,NM_001290370,NM_008708
Nadk2	1.2945e-06	7.89339e-06	-0.619572	5.67922	65.1266	57.6906	59.7632	65.6581	42.5264	40.2057	39.6896	39.1434	5.2907	48.1312	35.646	42.3304	46.5536	22.7915	22.3823	21.1092	20.373	NM_001040395,NM_001085410,NM_001286253,NM_001286255
Rnf187	1.16997e-05	6.39764e-05	-0.621124	7.49348	242.08	247.574	183.478	200.425	150.334	132.957	142.44	142.22	7.15198	337.301	289.066	242.55	269.29	151.417	135.81	142.683	137.739	NM_022423
Cbx5	5.55976e-05	0.000276414	-0.621139	5.9685	95.6278	65.8761	65.177	76.8244	56.4511	50.7615	47.6851	42.4145	5.40649	29.2681	16.941	18.9271	22.6728	12.5029	11.4014	10.4889	9.04715	NM_001076789,NM_001110216,NM_007626
Mlst8	5.45659e-05	0.000271507	-0.622217	4.37799	27.7082	28.2016	21.8854	22.9683	16.6502	16.1365	16.3668	16.3049	4.02723	22.3205	19.0718	16.7273	17.8122	9.69049	9.51817	9.47635	9.1304	NM_001252463,NM_001252464,NM_001252465,NM_019988
Dpcd	0.00240244	0.00889748	-0.623366	4.38039	24.9218	37.2337	18.0708	20.74	17.4554	14.6168	16.7825	16.6833	4.06033	49.7561	62.3012	34.2343	39.9326	25.1949	21.3956	24.0831	23.1472	NM_172639
Cyp51	8.90146e-06	4.93043e-05	-0.624038	5.62783	68.6275	63.2805	50.3793	57.5597	41.101	40.2309	36.4834	37.798	5.24024	42.5919	32.9116	29.6664	34.449	18.4398	18.3045	16.2766	16.3049	NM_020010
Tspan18	8.62735e-05	0.000416052	-0.62495	4.78439	31.2286	29.1111	40.6158	32.7087	21.2764	22.2909	19.0932	24.0158	4.58591	22.4886	17.5669	27.7554	22.7177	11.0776	11.7691	9.88531	12.0211	NM_183180
Mfn2	1.69996e-06	1.02253e-05	-0.624957	6.29126	108.904	90.9994	84.4675	95.6386	66.106	59.9995	60.9177	59.3837	5.89199	65.7693	46.0285	48.3424	55.6204	28.7496	26.5404	26.4329	24.9106	NM_001285920,NM_001285921,NM_001285922,NM_001285923,NM_133201
Cyhr1	3.00325e-06	1.75839e-05	-0.62512	6.66744	126.707	144.548	109.01	112.996	83.2182	78.3241	79.2193	79.0437	6.30458	133.695	133.492	113.035	118.197	65.8993	61.8254	61.6116	61.4917	NM_001276321,NM_001276322,NM_001276333,NM_001276334,NM_001276335,NM_019396,NM_180962
Pkp4	1.03819e-05	5.7103e-05	-0.625573	6.466	130.292	96.1836	91.9721	110.57	72.6658	64.3063	73.3027	67.801	6.08323	76.701	47.53	51.4824	62.9083	31.1694	28.1139	31.4566	27.8403	NM_026361,NM_175464
Ttc9	0.000140014	0.000655409	-0.626379	3.81755	18.9853	16.8888	16.677	15.8328	11.1794	12.4728	10.0823	10.5532	3.3996	25.1143	18.7209	20.9327	20.1997	10.6914	12.0929	9.58685	9.7048	NM_001033149
Lin52	8.89346e-05	0.000428292	-0.626432	4.19949	22.3108	22.8565	20.0932	23.8695	16.3071	13.7403	13.6483	14.0345	3.8109	28.1102	24.1319	24.0228	28.9993	14.8522	12.6913	12.3583	12.289	NM_173756
Srr	0.000144355	0.000674567	-0.626606	4.54939	34.632	23.3253	27.8032	27.857	20.986	18.4822	16.9424	17.171	4.1019	25.7263	14.4909	19.557	20.0835	11.1266	9.96316	8.9593	8.86111	NM_001163311,NM_013761
Cdkn1c	0.000935211	0.00379004	-0.627506	3.29755	10.6195	13.6286	12.6944	10.7342	7.30552	6.78502	7.43581	9.34229	3.22378	15.0296	16.135	17.0267	14.6334	7.44171	7.03432	7.56363	9.17371	NM_001161624,NM_009876
Atp2a3	8.76674e-05	0.000422357	-0.627699	4.65378	27.4939	27.0892	35.5692	32.0235	17.0594	19.6993	20.0767	22.25	4.47573	16.1995	13.4017	19.9291	18.2355	7.29125	8.5346	8.55764	9.16621	NM_001163336,NM_001163337,NM_016745
Egln2	2.30408e-05	0.000121556	-0.627759	5.91904	74.8888	90.5307	62.2959	66.0841	49.6142	40.6281	49.0284	50.8739	5.66885	96.0245	97.2696	75.7832	81.7099	45.9864	38.1912	45.1906	45.3359	NM_028133
Fgf1	1.19965e-05	6.55259e-05	-0.628835	5.49258	58.1898	49.0713	49.5393	61.8558	40.7116	31.0244	35.436	34.2326	5.0973	40.2162	28.4186	32.4822	41.2254	20.3399	15.7194	17.6064	16.4424	NM_010197
Lhpp	0.00101218	0.00406286	-0.629023	3.22989	10.1714	14.0344	10.392	10.9132	7.56289	6.3247	7.91554	7.62687	2.93109	17.0982	19.7646	16.5727	17.6841	9.18896	7.79471	9.56611	8.90602	NM_029609
Tubb4b	3.71198e-06	2.15015e-05	-0.630118	6.14847	80.663	105.503	76.8447	81.6699	56.8471	53.9586	56.4881	55.4063	5.79198	136.203	149.282	123.106	132.979	69.3876	66.7945	68.5682	65.0237	NM_146116
Kifap3	1.76522e-06	1.05996e-05	-0.631143	5.4938	60.7489	55.7666	51.0887	51.3809	37.6495	35.9682	34.7564	33.0049	5.04461	41.3444	31.8797	33.0185	33.7387	18.5919	18.0324	17.0711	15.665	NM_001305643,NM_010629
Endov	3.27477e-05	0.000168827	-0.631754	4.74043	37.8666	30.1466	30.1119	31.7705	22.8075	20.0019	22.1075	18.9116	4.2412	19.8683	13.3063	14.9983	16.0777	8.67205	7.68255	8.36544	6.89771	NM_001164636,NM_177394
Mrps25	0.000245659	0.00111179	-0.632009	4.64266	32.5536	35.1488	28.0023	25.6904	22.4643	19.4596	21.284	15.1108	3.91751	14.5002	13.1191	11.8341	11.0334	7.23275	6.3549	6.81509	4.67646	NM_025578
Rnf14	1.2167e-05	6.6398e-05	-0.632981	6.00817	95.4719	79.9734	67.0874	70.4481	54.4185	54.3621	46.7257	46.2994	5.53292	85.9822	60.1343	57.3412	60.7984	35.2242	35.9101	30.3141	28.8327	NM_001164621,NM_001164622,NM_020012
Ldoc1l	5.40715e-05	0.000269266	-0.633138	4.30298	26.6755	24.4797	21.6178	23.1658	16.868	14.8249	15.6712	14.4885	3.85684	16.2828	12.5206	12.5188	13.6355	7.44163	6.63201	6.87649	6.14421	NM_177630
Uqcc2	0.00296704	0.0107489	-0.633287	4.84566	33.5473	53.4509	24.0696	28.7274	24.7543	20.3677	23.059	21.9388	4.45541	191.617	255.815	130.434	158.22	102.188	85.2825	94.6853	87.0797	NM_026063
Setd7	0.000102164	0.000487296	-0.633481	6.313	123.466	70.4936	89.2652	103.447	68.825	59.1167	63.4682	57.8448	5.85412	45.3451	21.6951	31.1043	36.6377	18.2726	15.916	16.758	14.7668	NM_080793
Cox4i1	0.00125523	0.00494739	-0.635384	8.35135	399.1	578.172	273.446	338.698	263.289	241.732	268.681	249.509	7.96295	1453.11	1767.46	943.616	1190.19	692.553	644.418	703.109	631.375	NM_001293559,NM_009941
Abcc4	0.000549033	0.00233104	-0.635487	4.65065	31.3195	21.1984	40.2238	29.431	19.6926	20.5127	19.7729	18.6678	4.22248	14.8012	8.37502	18.0533	13.4411	6.71095	7.09027	6.70332	6.1182	NM_001033336,NM_001163675,NM_001163676
Src	8.7479e-07	5.43732e-06	-0.635979	6.38984	109.937	100.766	97.025	100.385	74.9294	62.5344	61.8211	63.3274	5.98476	76.6115	58.8663	64.2135	67.4879	37.7967	31.9939	31.007	30.7235	NM_001025395,NM_009271
Pgp	6.65141e-05	0.000326829	-0.636291	4.64765	28.8643	37.2267	26.932	28.9311	21.6394	17.7571	20.0047	19.0546	4.25207	75.5597	81.6634	66.8861	73.0318	40.9448	34.078	37.6395	34.6633	NM_025954
Gid4	8.84117e-06	4.89814e-05	-0.636681	6.03653	95.8551	74.4115	70.8335	78.4108	58.4111	49.576	52.7143	44.7942	5.48524	58.8582	38.2868	41.2663	46.4245	25.9258	22.314	23.268	19.1147	NM_025757
Smdt1	0.000369111	0.00161837	-0.636988	5.5729	55.5918	81.5895	42.6631	51.8562	40.6522	34.4169	37.6428	36.276	5.18094	256.729	315.739	186.916	230.938	135.698	116.521	124.981	116.449	NM_026914
Tmcc1	6.4442e-07	4.06545e-06	-0.637472	5.61513	60.2488	55.2139	61.5989	61.5472	39.9131	38.3833	37.9786	37.1085	5.21368	28.4613	21.8558	27.6079	28.0367	13.6282	13.2917	12.898	12.1832	NM_177412
Zfyve28	0.000284312	0.00127072	-0.637639	3.5173	16.2118	11.8166	12.9309	14.7279	8.96196	9.28211	8.65112	8.89662	3.15326	11.0032	6.72063	8.32665	9.63796	4.39478	4.6189	4.21975	4.19737	NM_001015039
Dand5	0.00189427	0.00720784	-0.639434	2.58139	7.18361	9.12303	6.45298	6.33311	4.64597	4.71042	4.58142	4.73421	2.24312	15.5955	16.7904	13.3376	13.2042	7.38773	7.44754	7.16359	7.23267	NM_201227,NR_033145
Zfp46	0.000301602	0.00134063	-0.640184	4.30652	30.2478	21.7931	21.6427	22.6782	16.3203	18.148	14.168	13.1767	3.71992	17.6216	10.639	11.9613	12.7401	6.87235	7.74922	5.93337	5.33636	NM_009557
Slc39a10	8.53277e-05	0.000411897	-0.641441	6.30021	113.424	65.8971	101.424	103.342	62.6479	68.134	59.7903	55.6501	5.79831	61.7673	30.0715	52.405	54.27	24.661	27.2013	23.4062	21.0643	NM_172653
Ptges2	0.000263346	0.00118497	-0.642879	3.73471	15.9131	19.3794	14.3061	15.2525	11.3971	8.75873	10.8659	10.5111	3.39385	22.0216	22.473	18.7795	20.3552	11.399	8.88235	10.8097	10.1083	NM_133783
Serpinf1	5.39174e-05	0.000268553	-0.643841	5.01941	33.7357	49.2252	39.3091	35.8691	24.4837	23.3251	24.874	28.5314	4.83448	61.0059	74.5882	67.4446	62.5392	32.0036	30.9152	32.3369	35.8588	NM_011340
Rab6a	1.96016e-06	1.17068e-05	-0.64505	6.72693	152.648	124.931	114.884	124.354	90.8867	81.5148	80.3627	77.7151	6.28012	128.314	87.9983	91.6247	100.796	55.2252	50.23	48.5611	45.4069	NM_001163663,NM_024287
Izumo4	0.00168881	0.00649424	-0.645449	2.77872	7.67724	10.3684	6.72056	8.65401	5.55008	5.10768	5.20507	5.49942	2.45928	22.1099	25.0171	18.352	24.0249	11.5456	10.7803	10.77	10.9972	NM_027829
2610035D17Rik	0.010279	0.0326641	-0.645715	2.53209	5.23507	7.5209	7.33039	8.06761	4.57337	2.79977	4.62139	6.01236	2.58793	7.64604	9.21336	10.1668	11.3651	4.82779	2.99528	4.85406	6.10791	NR_015556
Ecsit	0.000317675	0.00140772	-0.646555	3.96614	20.4532	23.906	15.1648	16.7031	12.8424	11.8927	11.6414	12.3106	3.62183	33.2247	32.5872	23.321	26.0977	15.1055	14.16	13.639	13.8456	NM_001177625,NM_001177626,NM_007900
Pfdn2	0.000110222	0.000523277	-0.648131	5.05988	41.2376	52.4994	31.5991	37.4987	28.1596	24.0566	26.641	25.0417	4.64626	179.102	191.068	130.219	157.062	88.4116	76.5895	83.1812	75.592	NM_011070
2020-03-09	0.00374704	0.0132853	-0.648673	2.79688	9.93754	10.6412	6.30364	6.99358	5.64247	5.42928	4.65338	5.87782	2.55528	13.4366	12.0509	8.08478	9.11915	5.51214	5.37833	4.51817	5.51688	NM_001033262
Pde4a	1.00139e-05	5.51906e-05	-0.65129	5.05263	47.7652	38.2971	36.6768	39.4122	28.318	24.7439	25.0339	25.1426	4.65206	28.7825	19.6051	20.854	22.9897	12.0459	10.6235	10.4952	10.2836	NM_019798,NM_183408
Acox1	7.89007e-07	4.93049e-06	-0.652458	7.03812	171.341	143.261	153.167	174.759	110.784	101.082	98.8882	98.0142	6.61492	115.96	81.2461	98.3504	114.049	54.1965	50.1501	48.1142	46.1022	NM_001271898,NM_015729
Gtf2h3	0.000677806	0.00283437	-0.654373	2.84837	8.16437	9.67573	8.77407	8.5429	5.29271	5.29686	5.45293	6.29827	2.65495	8.27655	8.21753	8.43951	8.35044	3.87705	3.93533	3.97077	4.43902	NM_181410
Ltbp3	0.000125798	0.000593533	-0.6562	3.9201	17.6667	16.9588	18.6745	20.7091	11.0474	9.78657	13.0007	13.1431	3.71624	9.19613	7.39714	9.22062	10.3947	4.15485	3.73442	4.86388	4.7547	NM_008520
Gimap1	0.000131536	0.00061872	-0.657785	3.51022	12.8928	16.0982	13.3353	13.3946	9.17974	8.87223	8.5072	8.75367	3.12989	23.1332	24.2028	22.7068	23.1782	11.9099	11.6656	10.9754	10.9199	NM_008376,NM_175860
Sec14l2	3.53174e-06	2.05207e-05	-0.657793	4.99177	38.594	42.6488	34.8411	39.6406	25.7904	24.1953	24.3623	24.3522	4.60598	41.2401	38.1944	35.3236	40.8463	19.9192	18.955	18.7143	18.089	NM_144520
Fam92a	0.00131515	0.00516798	-0.657881	3.05369	10.7949	12.4112	7.60419	9.77743	6.60598	5.91482	6.82815	6.37395	2.67219	21.9886	21.1833	14.689	19.2063	9.72496	8.83083	9.99932	9.02203	NM_026558
Fads3	0.000144432	0.000674799	-0.662425	3.53189	14.3802	12.3693	15.5693	14.3081	7.93906	9.01096	8.79504	10.0402	3.32772	11.8848	8.56551	12.2037	11.3988	4.74263	5.45919	5.22118	5.76414	NM_021890
Gkn3	0.00266548	0.00975917	-0.662457	2.08382	5.28703	5.38007	4.68573	5.35783	3.00272	3.50601	2.93435	3.64105	1.86436	17.9993	15.3463	15.1421	17.5927	7.3911	8.75124	7.17437	8.62128	NM_026860
Drap1	6.55584e-05	0.000322522	-0.663566	6.90485	142.867	201.105	114.579	129.032	95.5195	85.7523	93.7631	95.9119	6.58364	385.687	454.931	293.465	335.903	186.262	169.598	181.935	179.954	NM_001291080,NM_024176
Bmp1	4.08262e-05	0.000207625	-0.664018	3.98971	19.7257	18.7848	17.3428	21.9869	11.4499	12.3593	12.1611	13.1599	3.71808	13.4252	10.2021	11.1344	14.4557	5.87291	6.34205	5.96322	6.46907	NM_009755,NR_033241
Ralgps1	1.14587e-05	6.27005e-05	-0.664248	5.36573	56.9817	38.6749	55.0464	51.4673	32.37	33.9503	31.0945	30.1543	4.91429	24.8942	14.1765	22.9319	21.7358	10.2643	11.0086	9.8352	9.22141	NM_001290570,NM_001290572,NM_175211
Osbpl1a	3.57422e-07	2.30854e-06	-0.664814	6.20475	100.837	92.8184	79.1595	88.9536	62.4764	56.4178	54.5452	54.7419	5.77457	88.9582	69.9988	62.895	73.6016	33.1763	30.1372	28.4558	27.539	NM_001252489,NM_001252490,NM_001252491,NM_001252492,NM_001252493,NM_207530,NR_045524
Kif3a	2.66022e-05	0.000138993	-0.665757	5.11337	47.8496	49.9528	34.306	37.6838	27.6712	28.1301	26.0733	25.1426	4.65206	23.7549	20.7805	16.158	18.0387	9.92974	10.2378	9.30538	8.67351	NM_001290805,NM_001290806,NM_008443
Tpm2	0.00109549	0.00437141	-0.665825	2.59875	7.8656	8.42341	6.08584	7.27752	4.71196	4.18073	4.64538	5.15466	2.36588	8.37288	7.81189	6.53312	8.08049	4.16591	3.76629	3.922	4.11209	NM_001277875,NM_001277876,NM_009416
Tecpr2	2.98537e-05	0.00015469	-0.665922	4.7427	40.1789	27.8868	30.8586	32.3816	22.7613	20.5442	20.9482	18.4996	4.20942	13.9484	8.11508	10.1584	10.8413	5.71097	5.22638	5.22529	4.46351	NM_001081057,NM_001289510,NM_175336
Pik3r2	2.18097e-07	1.44653e-06	-0.666417	6.29484	103.493	104.215	88.5994	88.9413	64.6674	58.1771	58.2631	61.6204	5.94534	88.5122	74.6872	71.8887	73.3473	39.9753	36.4733	35.8203	36.6296	NM_008841
Magef1	0.00528944	0.0180966	-0.671321	1.82892	3.90357	5.46402	4.25013	3.77147	2.94992	2.79346	2.3027	2.86744	1.51976	7.23784	8.48262	7.47043	6.73353	3.94998	3.79051	3.06508	3.69063	NR_131983
Lace1	0.000174385	0.000805041	-0.671395	3.27347	11.1002	13.3837	11.649	11.3144	7.41111	7.28318	6.9241	8.17345	3.03095	11.9323	12.0527	11.8774	11.7267	5.75738	5.73979	5.34884	6.10301	NM_145743
Usp46	0.000151143	0.000703463	-0.67151	4.39001	32.2873	18.6868	24.2251	27.7644	17.2178	16.2626	16.2788	14.8838	3.89567	27.0473	13.1151	19.251	22.4285	10.4235	9.98617	9.79996	8.66579	NM_177561
Dynll2	3.11808e-05	0.000161055	-0.671649	7.88156	341.865	330.549	225.425	261.077	206.752	170.206	181.77	168.817	7.39932	373.044	302.28	233.396	274.719	163.09	136.164	142.604	128.041	NM_001291108,NM_025947,NR_111890,NR_111891
Kdr	0.00277394	0.0101123	-0.671913	4.72091	37.99	17.2456	37.8156	36.4863	18.7422	25.2357	19.2292	18.096	4.1776	18.8266	7.16116	17.7816	17.438	6.71359	9.16937	6.85119	6.23284	NM_010612
Repin1	3.51094e-06	2.04193e-05	-0.67218	4.43102	28.3642	25.4451	25.7435	26.4003	17.2178	15.4807	16.9025	16.8935	4.07839	24.6132	18.5214	21.1855	22.1252	10.8265	9.89072	10.5895	10.1829	NM_001079901,NM_001079902,NM_001079903,NM_001079904,NM_001079905,NM_175099
Rora	0.000302267	0.00134334	-0.672283	4.75605	43.3615	23.2273	29.3216	36.8382	22.1343	20.4244	21.6198	19.1218	4.25715	11.363	5.35032	7.08884	9.49559	3.97647	3.7215	3.94475	3.45106	NM_001289916,NM_001289917,NM_013646
Edn1	0.00140275	0.00547578	-0.67474	3.02697	8.30077	7.83573	10.9769	12.9008	6.57958	6.12291	6.09256	6.27304	2.64916	9.56297	7.56599	11.9987	14.3322	5.47862	5.17377	5.04461	5.02329	NM_010104
Grap	1.98001e-06	1.18225e-05	-0.675873	5.982	63.4509	84.8078	88.4127	74.2381	49.0598	44.3044	47.1974	54.0608	5.75651	107.203	120.077	141.729	120.95	59.9151	54.8722	57.3317	63.4862	NM_027817
Pak1	1.03453e-07	7.07684e-07	-0.677885	6.67578	133.8	129.646	114.455	125.329	85.165	79.869	75.9252	73.5863	6.20137	118.095	95.8851	95.8454	106.666	54.3362	51.6793	48.1771	45.1439	NM_011035
Gpr137	2.93812e-07	1.91491e-06	-0.679297	5.80169	70.3942	77.9165	61.8354	64.4853	45.4895	40.5336	42.3921	43.0788	5.42891	114.536	107.463	97.045	101.572	54.4772	49.6583	51.2211	50.1244	NM_001177360,NM_001177361,NM_001177362,NM_207220
Wdtc1	4.03569e-07	2.59767e-06	-0.680767	6.00388	93.3545	76.6852	70.2237	75.8183	52.9402	47.1862	49.0364	48.0148	5.58541	60.4102	41.5815	43.1134	47.3116	24.7619	22.384	22.8104	21.5968	NM_199306
Dusp7	2.17571e-07	1.44383e-06	-0.681069	6.59278	124.921	111.834	128.35	110.391	79.5094	80.3546	66.9782	69.7098	6.12329	105.071	78.8257	102.426	89.5347	48.3426	49.5498	40.5007	40.7522	NM_008748
Mfn1	4.99281e-08	3.50876e-07	-0.681929	5.92877	76.3957	72.5015	71.798	79.4416	49.9045	47.5897	43.5594	46.0219	5.52425	45.5512	36.2264	40.6156	45.6759	21.5079	20.8012	18.6701	19.0709	NM_024200
Tuba1a	4.06909e-06	2.34754e-05	-0.682017	8.61168	491.467	556.078	450.334	429.867	302.569	293.912	297.536	307.53	8.26458	834.575	791.298	725.554	703.908	371.407	365.891	363.24	362.985	NM_011653
Usmg5	0.000967777	0.00390582	-0.682614	5.27222	46.8493	71.2981	33.1299	39.1406	34.6072	25.7528	30.5028	27.7662	4.79526	371.179	473.359	249.032	299.018	198.191	149.551	173.727	152.909	NM_023211
Rasgrp4	0.00014377	0.00067209	-0.682637	4.14616	17.2251	28.1037	21.3067	20.5672	12.9876	13.6079	13.0167	14.7156	3.87927	10.078	13.7776	11.8222	11.5965	5.48071	5.82989	5.48022	5.98115	NM_001174155,NM_145149,NR_045676
Dtnb	0.000209338	0.000956379	-0.683187	3.43196	13.9126	15.6924	10.4978	13.0304	8.41421	7.66783	8.35529	8.65276	3.11316	15.4794	14.6368	11.0591	14.0327	6.82311	6.33055	6.71934	6.7555	NM_001162465,NM_007886,NR_027869,NR_027870
Rnf11	2.2625e-06	1.34206e-05	-0.683677	6.39738	126.174	101.606	88.5807	99.1816	74.1639	60.6112	64.7155	59.2071	5.8877	159.892	107.892	106.503	121.198	67.9329	56.3034	58.9578	52.151	NM_013876
Frs3	0.000179108	0.000824971	-0.683958	3.44163	14.3347	15.3077	11.4312	12.4317	9.6417	8.02726	7.76362	7.86232	2.97496	18.1324	16.2308	13.7218	15.1691	8.81764	7.44667	7.06102	6.91037	NM_144939
Lss	4.31785e-05	0.000218905	-0.68418	4.50321	32.4756	21.4853	26.9694	30.8199	18.96	16.4581	17.9179	16.2124	4.01902	13.861	7.68419	10.9216	12.6845	5.85058	5.14982	5.49849	4.80867	NM_146006
Chst10	4.88869e-06	2.7881e-05	-0.684574	4.76698	35.5673	35.2818	27.9775	35.3753	22.1277	19.9073	20.7243	20.7364	4.37409	30.8086	25.6055	22.9918	29.5445	13.8517	12.6388	12.9026	12.4845	NM_145142
Ggt5	2.51303e-06	1.48418e-05	-0.685169	5.38864	43.1341	51.0442	61.7358	50.6402	29.5784	31.9072	33.1893	33.7954	5.07875	28.1669	27.9312	38.2521	31.8875	13.9602	15.2736	15.5791	15.3384	NM_011820
1110051M20Rik	9.68236e-05	0.000463655	-0.685281	4.05444	20.5376	25.697	17.1997	18.45	13.245	11.1297	13.3125	13.2356	3.72635	28.0346	29.3968	22.2731	24.2814	13.0655	11.1341	13.06	12.5537	NM_175123
Cyr61	2.39639e-05	0.000126071	-0.685926	4.22432	19.1671	25.5781	22.8997	24.493	14.0501	13.7025	14.9756	14.5474	3.86269	25.5274	28.5545	28.9399	31.459	13.5272	13.3797	14.3383	13.4687	NM_010516
Tomm40l	9.175e-06	5.07388e-05	-0.688098	5.20071	44.4137	56.823	37.3427	42.8874	29.42	26.1501	28.0722	28.9855	4.85726	41.0891	44.0556	32.7798	38.2611	19.6743	17.7344	18.6691	18.6389	NM_001037170
Rnf220	5.16879e-06	2.94167e-05	-0.688207	6.47317	118.029	134.719	89.0101	96.7311	76.3483	63.764	66.2986	65.7156	6.03816	110.298	105.498	78.9218	87.1679	51.5745	43.6828	44.5409	42.6819	NM_025739
Trim32	1.05529e-05	5.80043e-05	-0.689456	4.81621	41.3415	34.918	30.0807	32.7025	23.6984	19.2263	22.2115	21.0811	4.39788	34.9576	24.7386	24.1312	26.6733	14.4879	11.9185	13.5	12.3847	NM_001161782,NM_053084
Sirt5	0.00510564	0.0175415	-0.690924	1.67553	3.79965	4.48456	3.70875	3.71592	2.52096	2.74932	1.83896	2.61517	1.3869	7.53616	7.44498	6.97501	7.10606	3.60876	3.99576	2.62012	3.60223	NM_178848
Cox5b	0.000119293	0.000563711	-0.692192	6.67291	128.077	177.227	89.1595	109.681	83.733	71.64	80.9703	75.6717	6.24168	608.112	705.149	401.639	502.174	287.393	249.369	276.385	249.733	NM_009942
Gcat	0.00170023	0.00653056	-0.692222	2.49863	7.2031	8.92714	5.27066	6.45656	4.43479	3.9285	4.63739	4.23809	2.08341	8.19839	8.51639	5.69343	7.08505	3.6458	3.27471	3.79514	3.34733	NM_001161712,NM_013847
Tsen34	2.45027e-06	1.44922e-05	-0.693466	5.36994	44.4397	62.9517	48.2076	48.7513	32.7197	29.7254	31.0705	32.8452	5.03761	82.3208	97.1762	84.5393	86.6117	45.9963	42.0653	43.5634	44.3496	NM_001164204,NM_001164205,NM_024168
Gm15800	6.62387e-05	0.000325738	-0.693747	6.79287	181.766	99.9615	128.12	138.236	92.5629	94.1012	82.8173	69.3566	6.11596	31.7195	14.617	21.2126	23.2617	11.6759	12.0381	10.3898	8.41177	NM_181421
Jdp2	0.000533842	0.00227085	-0.694197	4.23865	20.8948	21.1145	24.4803	26.7645	11.8921	10.5748	16.4307	18.7603	4.22961	35.1456	29.2894	38.4448	43.2016	14.1463	12.7954	19.5003	21.5569	NM_001205052,NM_001205053,NM_030887
Pradc1	0.00165486	0.00638089	-0.694623	2.35542	6.04047	8.04562	5.32667	5.82078	3.96623	3.58168	3.66993	4.37263	2.1285	15.0753	16.776	12.5948	13.9697	7.05294	6.4903	6.50604	7.59639	NM_001163427,NM_028505,NR_028081
Ctnnbip1	6.12901e-06	3.46153e-05	-0.695081	5.0089	41.952	46.7975	33.7646	36.6468	26.0016	23.1864	22.8991	26.219	4.71254	42.4959	39.7314	32.4418	35.771	19.0254	17.2182	16.6801	18.4657	NM_001141930,NM_023465
Rfng	3.13673e-06	1.83346e-05	-0.695159	4.97769	40.2763	45.0764	34.2873	36.116	25.896	22.3414	23.6747	24.2849	4.60199	51.3728	48.1807	41.4899	44.4191	23.8743	20.8904	21.7073	21.5257	NM_009053
2020-03-02	2.8751e-06	1.68639e-05	-0.695304	5.44327	58.1119	64.246	44.4926	48.2637	34.9437	30.7848	32.2298	34.8885	5.12468	87.5622	107.607	95.6693	93.112	72.6071	69.6937	69.4176	72.2603	NM_133684
Map3k12	1.37854e-05	7.47453e-05	-0.697704	4.62586	35.4634	25.8789	30.0558	30.7149	21.3952	17.9147	19.517	16.4562	4.04056	17.477	10.7905	14.04	14.5861	7.63266	6.48982	6.93191	5.58829	NM_001163643,NM_009582
Ppp2r3a	0.000287777	0.00128479	-0.697893	4.23745	28.2928	16.588	22.6757	25.7213	15.9573	16.023	13.4964	12.0163	3.58692	11.4911	6.36908	8.61654	10.4028	4.79962	4.73284	4.14323	3.46036	NM_001161362,NM_172144
Vti1b	8.73882e-05	0.000421177	-0.699326	6.1371	92.9128	120.174	62.495	72.7999	58.6355	51.1399	54.1215	50.6468	5.6624	195.951	212.386	125.049	148.058	89.3841	79.0638	82.0611	74.2369	NM_016800
Fxyd6	0.00231447	0.00860168	-0.699365	3.75631	19.953	22.2829	10.1431	14.4563	11.5621	8.34885	10.9458	10.3009	3.3647	30.0764	28.1458	14.5066	21.0091	12.5941	9.22587	11.856	10.789	NM_022004
Herc3	4.69216e-05	0.000236311	-0.700654	4.20214	27.981	21.1635	18.5562	23.3881	14.9212	14.2952	13.5204	13.3029	3.73367	15.9841	10.1317	10.0564	12.8841	6.16076	5.98651	5.55049	5.28054	NM_028705
Limk2	0.000531782	0.00226288	-0.70121	4.89006	32.3262	24.3327	43.3103	46.8255	17.7787	23.4701	24.898	24.1504	4.59397	19.0459	11.9659	24.1689	26.5165	7.54594	10.1577	10.5423	9.85313	NM_001034030,NM_010718,NM_173053
Adarb1	2.35582e-05	0.000124151	-0.701906	6.23017	126.194	81.3307	75.2579	89.0647	65.0435	50.9759	58.9508	53.6236	5.7448	51.6095	27.893	29.2433	35.1087	19.2855	15.3665	17.3535	15.2999	NM_001024837,NM_130895,NR_004429,NR_021486
Glul	0.000191073	0.000876774	-0.703329	11.448	3415.82	2989.54	3532.84	3907.84	2026.96	1928.4	2168.53	2379.71	11.2166	3287.73	2411.23	3226.19	3627.01	1410.26	1360.7	1500.54	1592.06	NM_008131
Arl4d	0.0027572	0.0100573	-0.703756	3.58192	12.4057	11.3338	16.6894	18.845	5.68867	9.54695	9.52263	11.6463	3.5418	24.2473	18.5592	30.9535	35.5156	8.02975	13.6792	13.3776	15.8204	NM_025404
Gimap6	4.10851e-06	2.36916e-05	-0.704135	4.60194	25.8376	32.2594	32.4267	29.7829	17.594	19.0624	16.8065	20.3832	4.34931	43.2951	45.3014	51.5564	48.131	21.3077	23.4184	20.2451	23.7424	NM_153175
Lxn	4.02973e-05	0.000205149	-0.704553	4.61671	30.2413	39.2206	24.138	27.9681	20.1149	19.5038	17.3742	17.5914	4.1368	74.8157	81.3051	56.6488	66.7201	35.9684	35.3737	30.9033	30.2519	NM_016753
Gimap9	0.00247384	0.00913145	-0.704893	2.14177	5.02723	7.21307	4.95953	4.61095	3.59666	3.10244	3.39808	3.27947	1.71346	9.81092	11.8057	9.1856	8.67522	5.07001	4.4416	4.76704	4.44378	NM_174960
Dlgap4	3.80937e-07	2.45587e-06	-0.706587	7.20967	213.047	193.116	153.957	174.062	120.082	107.123	112.944	109.728	6.77778	130.902	105.847	98.9237	108.137	64.5454	60.0957	61.573	59.0811	NM_001042487,NM_001042488,NM_001277186,NM_001277187,NM_146128
Lrp4	1.9826e-05	0.000105438	-0.706945	5.34742	54.4357	35.5196	53.7209	58.2201	34.2772	31.3586	28.9757	29.0696	4.86144	19.6181	10.3865	17.7742	19.6901	8.76842	8.06809	7.38211	6.98748	NM_001145857,NM_172668
Sgms1	4.90831e-06	2.79864e-05	-0.707337	5.90756	75.2006	54.0735	82.0842	86.3796	41.2857	45.6602	45.8701	49.5452	5.63067	60.3626	36.6368	62.1995	66.5598	23.1238	26.29	25.8513	26.8844	NM_001168525,NM_001168526,NM_144792
Hsdl2	8.2402e-07	5.14139e-06	-0.707452	4.87679	36.6325	34.1834	36.1666	38.7147	23.9624	20.7902	22.4753	21.9977	4.45928	37.8317	29.564	35.4084	38.526	17.8828	15.7348	16.6703	15.7506	NM_001301367,NM_024255
Fn3k	0.00119782	0.00474178	-0.708581	2.43288	6.63802	8.73124	5.6627	5.69733	4.17741	4.05462	3.97376	4.14559	2.05158	14.3759	18.0113	11.3529	11.7858	5.55615	5.31515	4.93074	5.47579	NM_001038699,NM_022014
A930005H10Rik	0.0117768	0.036754	-0.709739	1.33896	2.83188	4.48456	2.40198	2.77151	1.90722	2.15027	1.82297	1.74905	0.806573	10.5889	14.3103	8.461	10.1281	5.18636	5.88229	4.97203	4.4904	NR_015487,NR_027894,NR_027895
Phka1	1.22463e-05	6.68005e-05	-0.711088	5.10699	43.4199	31.3569	46.0919	50.2081	26.0874	27.4995	26.3371	24.5792	4.61937	19.2445	11.6424	19.4072	21.4508	8.35156	8.99943	8.41819	7.56479	NM_008832,NM_173021
Polr2m	6.05093e-07	3.82724e-06	-0.71252	6.67236	141.717	144.38	104.001	116.564	85.1716	72.6993	77.6922	73.6199	6.20202	170.344	145.497	118.723	135.112	74.0309	64.0836	67.1511	61.5408	NM_001164793,NM_178602
Snap47	1.34022e-06	8.15383e-06	-0.712717	5.13948	46.4661	49.2322	36.4155	42.9429	28.1266	25.4754	27.2406	25.9667	4.69859	68.3306	60.6751	50.8085	60.8961	29.8997	27.4676	28.7971	26.5439	NM_144521
B930041F14Rik	0.000715079	0.00297393	-0.712845	2.95713	10.0025	12.5861	8.00867	7.91947	6.33541	5.97788	5.65281	5.52465	2.46588	12.6125	13.3027	9.58021	9.63031	5.77481	5.52669	5.12284	4.83951	NM_178699
Nudt19	1.79949e-05	9.61607e-05	-0.71317	4.75309	33.6058	42.4319	27.0129	30.8754	21.316	19.3146	18.9253	22.1322	4.46808	47.2342	49.9785	36.0204	41.8498	21.655	19.9036	19.1189	21.6235	NM_033080
Nedd4l	2.50975e-06	1.4826e-05	-0.713467	4.88669	42.0819	34.3233	32.881	37.653	23.1176	24.5421	21.0521	20.8877	4.38458	13.9182	9.47856	10.3016	12.0149	5.51164	5.94432	4.99609	4.80393	NM_001114386,NM_031881
Irgq	1.5119e-06	9.14592e-06	-0.714622	5.80545	87.8141	64.246	59.8192	66.0532	45.7271	42.6838	43.3116	37.6298	5.2338	38.7392	23.7501	25.0385	28.0979	14.5813	13.804	13.7348	11.5374	NM_153134
Cass4	2.32327e-05	0.000122515	-0.715952	4.1322	21.96	18.358	25.7933	21.0116	14.3999	13.8916	12.2971	12.4452	3.63751	16.1794	11.3186	18.0416	14.9457	7.68816	7.49066	6.51525	6.35564	NM_001080820,NM_001276422,NM_001276423
Fam43a	6.52571e-05	0.000321299	-0.716783	3.69263	14.7634	13.7405	19.5581	16.1661	9.6351	8.81548	9.53862	11.0997	3.47246	12.9681	10.1124	16.3037	13.6965	6.11598	5.67485	6.02448	6.77506	NM_177632
Cby1	7.00987e-05	0.000342993	-0.717297	3.4105	13.9905	15.2447	10.9831	12.6045	8.5462	7.857	7.90754	7.81187	2.96567	33.7697	30.8419	25.1567	29.3422	14.9087	13.8967	13.719	13.1006	NM_028634
Rangrf	0.00286844	0.0104304	-0.717433	2.12879	4.9298	7.40197	4.28747	5.06772	3.69565	3.1592	3.15822	3.17016	1.66455	16.0219	20.1492	13.2333	15.8683	8.66286	7.5405	7.37656	7.16962	NM_001285441,NM_001285442,NM_001285443,NM_021329
Actn1	2.4024e-07	1.58308e-06	-0.721653	5.08726	41.1726	41.3195	46.2225	40.5109	24.9523	27.6824	24.1464	25.8321	4.6911	29.7479	25.0165	31.6889	28.2261	13.0314	14.6632	12.543	12.9714	NM_134156
Tbc1d9b	2.53802e-06	1.49749e-05	-0.722181	8.43814	522.124	388.288	383.601	433.46	283.028	245.471	271.799	246.86	7.94755	269.245	167.85	187.951	215.777	105.782	93.2013	101.121	88.8486	NM_001290759,NM_001290760,NM_029745
Zfp354c	4.36271e-05	0.000220949	-0.724651	3.55463	17.2705	15.2447	12.5575	13.4193	9.5889	8.75242	8.22736	8.82094	3.14093	8.69172	6.42831	5.99701	6.51316	3.48754	3.22945	2.97549	3.08395	NM_013922
Dgat2	0.00589216	0.0199214	-0.725233	2.6134	8.87884	10.5223	4.15679	6.8763	4.14441	4.40774	4.51745	5.33965	2.41675	10.6538	10.5774	4.73342	7.95523	3.59197	3.87413	3.89242	4.45027	NM_026384
Trpt1	0.00121737	0.00481135	-0.725975	2.30594	6.02098	7.90569	4.92841	5.72819	3.95963	3.53754	3.84583	3.51492	1.81349	15.4531	17.2306	11.9417	14.5178	7.1006	6.51592	7.06103	5.9355	NM_153597,NR_027351
Nbea	7.7707e-05	0.000377573	-0.726551	5.10494	58.3977	33.057	36.9133	43.1651	28.5225	27.6887	25.8334	21.6109	4.43369	14.3651	6.8136	8.61503	10.2388	5.07156	4.9928	4.56807	3.69429	NM_030595
Camkk2	2.09103e-07	1.39028e-06	-0.729785	6.45646	130.721	113.009	92.0593	102.416	72.0521	66.7025	62.6367	62.8313	5.97341	72.4781	52.4998	48.5077	54.8167	28.9332	27.2088	25.0633	24.2914	NM_001199676,NM_145358
Mpnd	6.62842e-06	3.72978e-05	-0.731102	5.46336	56.3582	70.6055	46.9506	46.2761	34.726	27.6508	35.524	34.754	5.11911	89.8843	94.3572	71.0443	71.1666	40.0291	32.3268	40.7255	38.5266	NM_026530
Carhsp1	7.19396e-06	4.03778e-05	-0.732616	4.8004	37.3275	41.6063	27.6912	32.4741	23.2958	19.3272	20.4125	20.6691	4.3694	35.3962	33.062	24.9142	29.6914	15.9677	13.4352	13.9126	13.6226	NM_025821
Ndufa5	0.000256922	0.0011589	-0.732673	4.59806	28.4162	44.6007	22.2339	25.6411	20.0291	16.9752	17.3742	18.365	4.19889	139.826	183.912	103.809	121.669	71.2392	61.2351	61.4646	62.8182	NM_026614
Cox6c	0.000292783	0.00130451	-0.73652	6.69823	134.384	192.577	83.4345	108.681	90.6887	72.5921	72.655	75.596	6.24024	721.79	866.78	425.188	562.892	352.105	285.833	280.549	282.22	NM_053071
Rcn2	5.66627e-09	4.36793e-08	-0.737172	6.54245	113.834	125.882	107.311	118.983	73.7085	64.6595	72.2952	68.9025	6.10649	151.164	140.042	135.033	152.253	70.8763	63.1257	69.1213	63.7811	NM_001278274,NM_011992
2210408F21Rik	0.00569099	0.0193323	-0.737825	1.47765	3.65026	4.4076	2.70689	3.09248	2.41537	2.00524	2.17477	1.70701	0.771469	12.3527	11.7054	8.54149	9.97067	5.96697	5.15612	5.31248	4.2103	NR_040257,NR_040258,NR_040259,NR_040260,NR_040261,NR_040262
Mast2	2.72627e-07	1.78351e-06	-0.739243	6.26313	119.874	88.4948	84.0381	91.7745	63.3475	55.7242	58.0393	53.0265	5.72864	56.6888	35.077	37.7151	41.8518	21.6653	19.33	19.7393	17.4412	NM_001042743,NM_008641
Gabarapl1	6.99304e-07	4.40122e-06	-0.739397	6.77843	157.338	161.395	108.886	121.539	85.1386	76.5333	83.2011	84.0638	6.39341	239.75	206.084	157.424	178.588	93.7756	85.4927	91.1475	89.0311	NM_020590
Aco2	1.33408e-07	9.0173e-07	-0.741229	8.21035	395.969	367.517	335.406	383.597	241.65	203.456	227.208	214.553	7.74519	386.488	300.594	310.604	361.044	170.495	145.581	159.432	145.557	NM_080633
Ecscr	6.3217e-07	3.99126e-06	-0.742537	6.3364	86.7164	129.52	100.827	87.4845	58.7147	63.0326	56.3922	63.647	5.99202	210.865	263.928	232.622	205.139	103.206	112.362	98.5835	107.573	NM_001253897,NM_001253898,NM_012029
Glrx2	9.00721e-07	5.59281e-06	-0.743131	4.47587	29.3645	30.0066	25.7933	26.2028	17.6599	16.3446	17.4542	15.0688	3.91349	22.1672	18.9651	18.4147	19.0831	9.69429	9.06549	9.4074	7.85181	NM_001038592,NM_001038593,NM_001038594,NM_023505
Sall2	5.01887e-08	3.52403e-07	-0.743318	5.18079	48.1938	41.8862	46.3532	45.1527	29.1099	26.7617	26.3771	26.219	4.71254	27.093	19.7308	24.6546	24.4782	11.8768	11.0852	10.6906	10.3255	NM_001244916,NM_015772
Nudt3	8.69642e-07	5.4067e-06	-0.743401	7.49222	245.477	269.325	174.106	212.758	142.698	129.905	136.323	129.657	7.01855	305.425	280.819	205.538	255.255	128.347	118.5	121.948	112.141	NM_001291046,NM_019837
Gramd4	1.23183e-07	8.3609e-07	-0.744209	5.07428	44.3682	39.7663	43.3165	41.2454	28.1728	24.1385	24.0664	24.327	4.60448	28.9514	21.7805	26.5249	25.936	13.229	11.5054	11.2163	11.0054	NM_001205353,NM_172611
Fam102a	1.61466e-07	1.08329e-06	-0.745286	5.83518	84.5016	66.9675	61.935	72.5962	47.2912	43.6108	42.1602	37.5373	5.23025	54.1361	35.953	37.6444	44.8485	21.9005	20.4808	19.4164	16.7142	NM_153560
Arhgap21	3.25424e-06	1.89897e-05	-0.745764	5.60933	73.1741	45.4472	57.635	68.3124	38.712	36.4789	38.3144	32.3406	5.01528	28.3997	14.7558	21.2443	25.561	10.8834	10.3977	10.7053	8.74056	NM_001081364,NM_001128084
Pcdhgb6	4.01219e-05	0.000204341	-0.746041	3.3838	15.0687	11.1099	12.3895	13.6662	7.23292	7.68044	7.67567	8.56026	3.09765	8.69089	5.36782	6.7814	7.60232	3.01537	3.24642	3.18228	3.42964	NM_033578
Pitpnm1	1.11939e-07	7.62315e-07	-0.747013	7.07018	197.588	171.952	142.339	161.704	110.764	97.6639	98.7443	94.1629	6.55709	123.951	90.0424	85.128	98.0717	50.0439	45.3288	44.3263	41.3282	NM_008851,NR_075078
Ppp1r26	8.48859e-06	4.71672e-05	-0.747452	3.7967	19.8621	14.643	17.8842	17.2093	10.889	10.6631	10.3302	9.56933	3.25842	9.8156	6.06379	8.38466	8.20228	3.88904	3.86179	3.6702	3.28564	NM_001005420
Zc2hc1a	0.000504038	0.00215571	-0.748099	3.03679	12.5031	10.0255	8.2638	10.2836	5.68867	5.81393	7.88355	5.07057	2.34215	10.0503	6.74929	6.2979	7.97071	3.30255	3.42329	4.55486	2.83181	NM_173181
Samd10	0.000466379	0.00200943	-0.74852	2.64539	8.71646	9.05307	6.06095	7.47504	5.41809	4.23748	4.72534	4.2465	2.08627	11.2112	9.75901	7.40105	9.27591	5.03765	3.99581	4.37218	3.79266	NM_172676
Nsf	5.55891e-07	3.53343e-06	-0.749529	6.50595	141.893	118.075	89.4955	106.367	72.679	67.1629	67.2581	64.017	6.00038	101.821	70.9996	60.9285	73.6017	37.699	35.332	34.6954	31.9306	NM_008740
Vegfa	2.4879e-07	1.63589e-06	-0.750532	5.34201	52.1883	44.5447	48.4005	58.3066	28.5423	33.3324	27.2087	31.8361	4.99259	41.7692	29.7752	36.5827	47.7328	16.9859	19.6157	15.6774	17.6644	NM_001025250,NM_001025257,NM_001110266,NM_001110267,NM_001110268,NM_001287056,NM_001287057,NM_001287058,NM_009505
Stau2	2.12211e-05	0.000112465	-0.750629	4.796	45.7387	30.8742	28.7615	33.9494	24.0482	20.91	20.0687	17.768	4.15121	43.419	24.5608	26.335	31.6219	16.716	14.7178	13.8504	11.8637	NM_001111272,NM_025303
Aldh6a1	1.44096e-07	9.69945e-07	-0.750785	5.99486	84.8329	62.336	81.9909	90.7684	51.792	46.7258	45.1985	46.4087	5.53632	68.5572	42.2138	62.8653	70.7335	30.2529	27.6836	26.2581	26.0695	NM_134042
Klhl23	2.00875e-06	1.19852e-05	-0.750837	4.69946	38.4706	33.5187	27.7783	30.5421	21.2368	19.9137	18.3976	17.8773	4.16006	22.5114	16.4336	15.4199	17.2338	8.98275	8.54149	7.73719	7.26911	NM_177784
Ccbl1	0.00011441	0.000542316	-0.750911	2.92236	8.7944	10.2004	9.27811	9.69101	5.90645	4.81131	5.40495	6.44122	2.68733	12.3413	11.9988	12.3552	13.1166	5.9897	4.94747	5.45645	6.2799	NM_172404
Pacsin1	5.17771e-05	0.000258949	-0.75385	6.28321	139.905	89.2644	69.3214	92.5522	67.5645	54.236	59.3905	50.6973	5.66384	90.1639	48.2065	42.3799	57.4821	31.4772	25.6093	27.4961	22.6589	NM_001286743,NM_001286744,NM_011861,NM_178365
Apoo	0.00302651	0.0109432	-0.754032	2.71672	8.19035	9.13002	7.0877	8.53056	6.34861	2.64843	5.00518	5.53306	2.46808	19.8484	19.0235	15.8592	21.2403	11.5171	4.53887	9.49918	9.44097	NM_001199337,NM_001199338,NM_001199339,NM_026673
Csnk1g2	2.29629e-07	1.51849e-06	-0.754584	7.42661	237.403	253.962	182.351	190.351	135.611	120.699	130.438	125.394	6.97032	269.53	241.117	196.732	207.997	111.144	100.898	106.537	99.0926	NM_001159591,NM_134002
Mllt1	3.93952e-08	2.79834e-07	-0.754633	6.37923	122.576	107.44	89.4333	98.5952	67.2741	59.8671	62.3169	58.3073	5.86561	91.7578	67.3987	63.5187	71.1716	36.4015	32.8533	33.5377	30.3366	NM_022328
Dnajb2	9.94114e-08	6.80989e-07	-0.755791	5.52316	58.8264	68.3178	48.6121	55.2326	35.8478	33.6476	33.2453	34.0476	5.08948	66.6729	62.9919	53.5081	60.3215	29.3218	28.4384	27.3311	26.7566	NM_001159883,NM_001159884,NM_001159885,NM_020266,NM_178055
R3hdm4	4.91848e-07	3.14353e-06	-0.756053	7.22888	207.448	215.853	155.164	175.21	128.899	98.7548	115.591	103.009	6.68663	307.774	268.36	218.413	250.663	138.239	107.411	123.29	106.223	NM_177994
Plcxd1	0.000260534	0.00117329	-0.756782	2.92362	10.5221	11.7676	7.67886	8.0923	5.51048	5.57431	6.01261	5.42374	2.43929	8.16452	7.64584	5.64789	6.09558	3.08642	3.16751	3.35149	2.92005	NM_001281812,NM_207279
Nfia	2.74341e-08	1.97805e-07	-0.757481	5.3572	51.9805	54.3254	50.3109	49.3563	33.868	31.3334	27.8883	28.7332	4.84465	14.7689	12.9529	13.566	13.5215	6.95477	6.52404	5.70118	5.6749	NM_001122952,NM_001122953,NM_010905
Dync2li1	0.0014016	0.00547218	-0.75781	1.60794	3.87759	4.07178	3.46607	3.8332	2.06561	2.43403	2.27072	2.24518	1.16683	7.88618	6.93947	6.69151	7.51922	3.03495	3.62884	3.3201	3.16706	NM_019682
Rhobtb2	3.08916e-08	2.21362e-07	-0.759489	5.51996	64.4706	54.7522	54.7664	56.7078	38.2566	34.7196	32.2458	31.0373	4.95593	33.2964	23.6961	26.8355	28.2421	14.281	13.1449	11.9722	11.1416	NM_153514
Slc41a1	8.52732e-08	5.86608e-07	-0.760493	5.88472	77.1426	57.8445	79.8129	82.3489	46.882	43.8189	41.6325	43.0704	5.42862	44.7128	28.0952	43.8912	46.0265	19.6417	18.6182	17.349	17.3523	NM_173865
Slc25a4	4.19355e-07	2.69502e-06	-0.761	7.52098	223.082	291.482	191.592	217.856	147.067	126.494	134.548	137.132	7.09943	544.932	596.667	444.044	513.175	259.69	226.522	236.292	232.839	NM_007450
Mtss1	2.69743e-07	1.76653e-06	-0.762002	5.68977	65.8151	49.568	76.3593	67.9358	37.2403	39.9408	36.9472	39.0005	5.28542	35.831	22.6106	39.4313	35.6658	14.6422	15.9404	14.4584	14.7538	NM_001146180,NM_144800
Gas7	0.000204955	0.000937128	-0.762526	6.11421	129.98	90.3558	53.8578	74.3924	56.5303	48.0437	52.5064	48.3932	5.59673	50.5763	29.2814	19.8852	27.9509	15.73	13.6703	14.6969	12.9432	NM_001033331,NM_001079876,NM_001284344
Eogt	0.000114643	0.000543209	-0.763084	5.44419	58.9433	30.6083	66.1664	63.3619	32.4162	33.1747	33.2453	30.2552	4.91911	49.687	21.6172	52.9195	51.5056	19.7489	20.5004	20.1431	17.7247	NM_175313
Hddc3	0.000588247	0.00248841	-0.763958	2.38844	6.46265	8.51436	5.28933	6.02448	4.11142	3.50601	4.0777	3.78401	1.91991	20.2966	22.4005	15.7533	18.2388	9.32277	8.0683	9.20004	8.24565	NM_026812
Sptan1	5.77424e-07	3.66457e-06	-0.764952	7.82909	346.684	229.545	266.109	302.835	182.486	170.363	165.643	155.405	7.27989	116.88	65.1033	85.3944	98.7716	44.6044	42.2264	40.117	36.5131	NM_001076554,NM_001177667,NM_001177668,NM_001309460
Dusp18	6.9619e-05	0.000340851	-0.7655	3.32307	14.3218	11.2009	12.3521	12.4625	9.04115	7.69936	6.66824	6.18895	2.62969	8.35277	5.47321	6.83483	7.00945	3.81073	3.29091	2.79496	2.50906	NM_173745
Nanos1	0.000180361	0.000830272	-0.766994	3.59811	20.3557	15.6645	12.0535	12.8761	10.5788	8.81548	8.99493	7.41665	2.89077	14.0005	9.02631	7.86273	8.5378	5.25692	4.44429	4.44746	3.54307	NM_178421
Fam49a	6.28805e-08	4.38368e-07	-0.767227	5.31037	57.5793	45.7411	46.2039	50.3624	29.8754	30.5767	30.167	26.816	4.74502	32.4527	21.5831	24.6771	27.2911	12.1546	12.6326	12.164	10.5163	NM_001146119,NM_029758
Slc7a5	8.4311e-07	5.24977e-06	-0.767385	6.54466	120.101	83.6884	136.875	129.705	69.8413	63.6632	68.9931	73.847	6.20647	92.3651	53.9326	99.8716	96.1873	38.825	35.8929	38.1448	39.4749	NM_011404
Flt1	0.000710046	0.00295451	-0.767565	6.75295	161.482	63.3225	163.011	155.655	77.1864	90.1537	76.285	75.6128	6.24056	69.4717	22.8259	66.5352	64.5734	24.002	28.4329	23.593	22.6101	NM_010228
Pdha1	1.86174e-09	1.50448e-08	-0.769722	6.36222	111.976	101.06	92.7998	108.91	64.6674	57.9943	60.0781	60.5189	5.91931	109.568	82.8664	86.156	102.765	45.7403	41.6002	42.2591	41.1579	NM_008810
Snta1	1.23169e-09	1.00802e-08	-0.770614	6.37022	97.0632	113.163	109.11	97.8113	62.6347	58.7951	59.3825	63.7058	5.99335	123.985	121.13	132.235	120.481	57.8357	55.0572	54.528	56.5641	NM_009228
Ubtd2	0.000259594	0.00116966	-0.770668	3.51838	18.1344	17.1267	10.1555	12.3082	9.6087	8.66414	8.40326	7.14757	2.83745	16.1538	12.7862	8.58064	10.5744	6.189	5.65642	5.37972	4.42579	NM_173784
Ppm1e	5.43246e-05	0.000270361	-0.773662	4.56366	41.6338	25.3542	24.0882	28.215	19.5474	17.5238	18.4696	14.2279	3.83065	17.8117	9.08885	9.77645	11.639	6.04342	5.49578	5.67961	4.22859	NM_177167
Rac3	2.38225e-05	0.000125408	-0.777437	3.30383	11.964	13.7965	11.7299	12.3267	6.86996	6.68413	8.82702	6.68508	2.74094	29.9731	28.9668	27.8797	29.7859	12.4411	12.2743	15.9029	11.6445	NM_133223
Rpusd3	0.00110349	0.00440024	-0.778847	1.80064	3.91656	5.03726	4.43059	4.148	2.31638	2.69257	2.19876	3.01039	1.58995	8.32753	8.98457	8.94562	8.5091	3.56143	4.19332	3.35825	4.4496	NM_001033204
Nicn1	1.47239e-06	8.92241e-06	-0.779528	4.4759	31.0922	32.1615	23.049	26.1163	17.7985	16.4644	15.887	15.3294	3.93823	39.9413	34.6196	28.0892	32.348	16.5258	15.5021	14.6694	13.6875	NM_025449
Nova1	4.97186e-06	2.83422e-05	-0.781625	4.31409	29.6632	28.0057	19.863	23.0053	15.6075	14.7681	14.5518	13.5467	3.75987	11.4479	9.05675	7.27181	8.56058	4.35412	4.1784	4.03672	3.63336	NM_021361
Epn1	1.05208e-07	7.19086e-07	-0.783903	8.39108	465.538	473.712	368.542	391.091	257.91	235.571	241.04	252.175	7.97828	491.034	418.539	368.836	397.839	196.767	182.127	182.895	184.928	NM_001252454,NM_010147
Zcchc24	8.32693e-09	6.31136e-08	-0.784797	6.28337	103.636	82.3801	98.73	109.447	63.7368	53.8324	57.4396	53.7917	5.74931	63.9965	42.628	57.8463	65.1739	28.4508	24.3685	25.4994	23.0888	NM_001101433
Cdk14	2.22899e-06	1.32379e-05	-0.785546	5.77371	91.8736	55.9555	59.7072	69.3741	46.5191	38.295	39.6736	36.1499	5.17592	50.5423	25.7947	31.1641	36.8007	18.4974	15.4424	15.6909	13.8231	NM_011074
Smarcd1	4.53269e-08	3.1946e-07	-0.78738	5.76869	80.9033	74.2855	56.1167	64.7755	42.797	39.2156	40.4092	37.5289	5.22993	69.3244	53.34	45.618	53.522	26.5085	24.6308	24.8899	22.3515	NM_031842
Slc9a3r1	1.13537e-09	9.32758e-09	-0.787911	6.48185	110.768	111.547	109.01	121.372	63.5521	59.7788	64.6276	74.2506	6.21433	155.698	131.388	145.382	164.516	64.5724	61.6025	65.3088	72.547	NM_012030
Adamtsl2	0.000327727	0.00145042	-0.789692	2.83348	7.5993	8.2625	11.3067	8.87623	5.68207	4.1492	4.67736	6.34872	2.66647	6.33272	5.7694	8.93603	7.13116	3.42035	2.5329	2.79969	3.67487	NM_029981
Nacc2	2.93721e-08	2.1128e-07	-0.790146	6.88061	168.243	119.53	146.763	162.661	93.8828	86.4459	84.2405	80.7759	6.33585	70.623	40.4356	57.1503	64.2791	27.9735	26.3657	25.3145	23.4131	NM_001037098,NM_026495
Glud1	4.93403e-09	3.82156e-08	-0.79297	8.20822	384.654	374.079	355.816	385.536	230.675	216.099	208.794	210.206	7.71566	329.076	268.178	288.813	318.055	142.65	135.533	128.417	124.997	NM_008133
Zmiz2	2.37336e-07	1.56606e-06	-0.793041	7.67847	326.523	248.47	215.438	248.633	168.245	139.257	150.667	141.497	7.14462	219.614	139.97	137.374	161.542	81.6021	68.4557	72.7233	65.8547	NM_001005867,NM_028601
Lgals4	0.00207164	0.00780131	-0.795123	1.68757	4.45566	4.7644	3.45362	3.59864	1.73564	2.23855	2.56655	2.84221	1.50701	8.36091	7.48796	6.14652	6.50717	2.34891	3.07414	3.4543	3.70829	NM_010706
Satb1	4.4685e-07	2.86343e-06	-0.79642	5.01677	50.2463	40.8367	34.1006	39.1035	25.6584	24.2583	23.4908	21.1736	4.4042	21.4672	14.668	13.8272	16.1237	7.92344	7.6057	7.21797	6.28396	NM_001163630,NM_001163631,NM_001163632,NM_009122
Ptch1	0.00626467	0.0210729	-0.796732	4.73417	42.3677	11.6976	40.2487	40.7331	21.4414	21.7486	17.8299	16.7169	4.06324	26.587	6.15051	23.9644	24.6482	9.72538	10.0052	8.04405	7.2889	NM_008957
Acaa2	2.05507e-07	1.36712e-06	-0.797032	4.77708	31.6443	41.7812	30.8461	34.8753	20.1545	19.0182	20.4844	20.4252	4.35228	56.9929	63.0604	52.7073	60.5628	26.2323	25.1089	26.5248	25.5698	NM_177470
Mcu	4.06561e-06	2.34608e-05	-0.800361	3.3902	13.354	13.5376	12.3708	13.9439	8.5066	7.2012	7.53175	7.30734	2.86935	12.5595	10.6702	11.0374	12.6435	5.78307	4.96239	5.09344	4.7769	NM_001033259
Khdrbs3	7.2121e-09	5.50052e-08	-0.800596	5.64992	66.4127	72.7114	61.0078	54.9733	37.0885	34.6503	35.9717	38.7482	5.27606	94.783	86.9576	82.611	75.6519	38.2579	36.2497	36.9048	38.4357	NM_010158
Rusc1	2.44331e-07	1.60787e-06	-0.800863	4.66021	36.9248	34.0155	27.4423	30.0545	19.2834	16.9878	18.8933	18.5584	4.214	29.9538	24.5645	21.7386	24.224	13.5136	14.8303	14.6233	15.0188	NM_001083807,NM_001083808,NM_028188
Desi1	3.14432e-09	2.48987e-08	-0.801096	5.7518	73.7781	73.432	58.8423	67.763	43.0808	36.9897	39.1699	37.8989	5.24408	68.4701	57.1077	51.8129	60.6425	28.8995	25.1669	26.1354	24.4453	NM_134095
Kif5b	2.60231e-05	0.000136229	-0.801192	8.54502	592.375	325.924	438.019	542.178	317.536	253.53	286.159	232.271	7.85966	265.413	122.369	186.2	234.248	102.842	83.2752	92.1751	72.3354	NM_008448
Rarg	4.80575e-06	2.74593e-05	-0.803154	3.27897	12.5941	12.936	12.377	11.3823	7.10754	7.64891	6.59628	6.88689	2.78385	12.2504	10.746	11.4455	10.8799	5.09567	5.55484	4.69826	4.69217	NM_001042727,NM_011244
Tmem263	7.10024e-06	3.98609e-05	-0.805138	3.57213	16.8289	17.0847	13.2669	13.265	9.39752	9.15599	7.7956	8.23231	3.0413	12.0311	10.2362	8.99973	9.14562	4.85576	4.79944	4.00514	4.09079	NM_001013028
Ece1	3.06838e-08	2.20002e-07	-0.810802	5.44247	59.6318	42.5718	57.579	61.7077	31.0963	30.9929	32.9494	31.2307	4.96489	33.4505	20.0119	30.6456	33.3788	12.6075	12.7459	13.2877	12.177	NM_025462,NM_139293,NM_177940,NM_177941,NM_177942
Ctif	1.04782e-06	6.46183e-06	-0.812051	4.94495	45.0697	29.1601	37.8405	44.8441	24.1603	21.5784	22.5953	21.0391	4.395	19.7134	10.6875	15.7045	18.9161	7.63988	6.91829	7.1045	6.39585	NM_201354
Psph	1.89257e-06	1.13308e-05	-0.812668	3.7157	15.8351	19.6803	15.8307	15.555	10.1828	9.20013	8.79504	9.90569	3.30826	27.8246	28.9824	26.3932	26.3603	12.9322	11.8502	11.1061	12.0961	NM_133900
Evi5l	9.95689e-05	0.000475846	-0.812709	3.151	12.8019	7.59786	12.1592	12.6415	6.69837	6.55171	5.94065	6.54213	2.70976	22.4271	11.1523	20.2032	21.3485	8.48007	8.41173	7.47449	7.96418	NM_001039578
Porcn	1.8788e-06	1.12539e-05	-0.815672	3.59253	15.0492	15.4126	14.9159	16.0858	9.95847	8.03987	7.8036	9.11525	3.18828	20.963	18.1117	19.679	21.6699	10.1023	8.22335	7.63031	8.64105	NM_001308474,NM_016913,NM_023638,NM_145907,NM_145908,NR_131893
Pdlim5	1.63801e-07	1.09775e-06	-0.816948	6.03636	88.8988	58.5651	95.8987	91.4967	47.9247	48.9139	46.2619	46.9805	5.55399	50.0246	27.921	50.044	49.8671	19.5782	20.3926	19.0054	18.5348	NM_001190852,NM_001190853,NM_001190854,NM_001190855,NM_001190856,NM_001190857,NM_019808,NM_019809,NM_022554
2020-09-08	7.93322e-09	6.02604e-08	-0.817046	6.01077	91.8281	66.079	81.4495	89.6264	52.6301	45.4584	45.0706	43.5665	5.44515	55.3706	33.2831	46.6925	51.9226	22.7748	20.0106	19.5976	18.2146	NM_001252332,NM_001252333,NM_033144
Tgm2	1.19728e-07	8.13543e-07	-0.817928	6.96889	131.936	134.39	197.865	175.16	96.1662	87.2468	83.8327	95.4326	6.57641	100.437	85.7298	142.913	128.582	52.9177	48.6893	45.8805	50.4973	NM_009373
Zfp358	4.41819e-07	2.83342e-06	-0.818087	4.80193	36.1259	44.9715	30.591	30.6347	20.6429	20.1722	19.9727	19.9291	4.3168	48.8194	50.9274	39.2252	39.9231	20.163	19.9851	19.4035	18.7169	NM_080461
Cisd1	2.06686e-06	1.23109e-05	-0.819065	4.35411	23.954	34.4352	22.3334	23.6288	15.4558	14.7555	15.1195	13.8074	3.78737	67.0502	80.7735	59.3212	63.7832	31.2724	30.279	30.4243	26.8564	NM_134007
Sdc4	3.01362e-10	2.59231e-09	-0.820377	5.97759	77.7597	81.3237	78.6244	84.0525	42.4406	41.719	45.7902	52.2781	5.70814	85.3974	74.8394	81.9262	89.015	33.6926	33.5859	36.1546	39.904	NM_011521
Cers4	2.67117e-06	1.57225e-05	-0.82109	3.36883	12.4057	13.1039	12.321	14.8637	7.68828	7.13184	7.56374	7.44188	2.89567	9.13421	8.08472	8.60949	10.5537	4.09169	3.84779	4.00275	3.8076	NM_026058
Fry	4.65834e-06	2.6692e-05	-0.82185	5.91031	85.5278	46.9234	90.18	84.5834	43.3052	46.5367	41.4806	42.4734	5.40849	21.5352	9.89933	21.5425	20.537	7.88131	8.58912	7.50757	7.43327	NM_172887
Ywhag	5.50415e-08	3.85259e-07	-0.824734	7.80267	349.931	292.874	231.592	267.163	175.359	154.946	160.853	153.345	7.26063	263.202	184.592	165.27	193.773	95.3406	85.4359	86.9802	80.1693	NM_018871
Slc22a17	8.12444e-10	6.75313e-09	-0.827516	6.62038	126.986	143.387	105.762	127.205	72.0983	68.4619	75.3335	67.7337	6.0818	149.557	141.509	118.179	144.466	61.3765	59.1089	63.7824	55.4436	NM_021551
Hes1	2.68824e-05	0.000140367	-0.827951	3.50899	12.1719	15.1258	16.5401	14.339	6.15062	9.10555	7.69166	9.83001	3.29719	22.6573	23.5927	29.2091	25.7403	8.27548	12.4239	10.2889	12.717	NM_008235
Rasa2	7.59335e-08	5.24575e-07	-0.828706	4.95134	41.7442	31.4479	40.8523	44.2268	23.705	21.6477	22.1315	21.6277	4.43481	19.7892	12.4908	18.3748	20.2168	8.12204	7.52284	7.54163	7.12534	NM_053268
Oaf	1.04668e-07	7.15593e-07	-0.82914	4.69096	27.8446	37.8704	33.8517	32.5729	19.9499	16.9941	17.806	19.6264	4.29472	31.5021	35.8976	36.3365	35.5325	16.3147	14.0934	14.4806	15.4304	NM_178644
Tubb2a	4.24783e-10	3.59696e-09	-0.830064	7.03699	170.003	192.122	148.17	162.007	95.2357	90.8663	94.6186	97.4508	6.6066	286.162	271.005	236.636	262.965	115.879	112.131	114.499	114.017	NM_009450
Impdh1	7.00954e-07	4.40958e-06	-0.830306	3.71086	18.1734	17.5604	14.8164	16.4192	9.96507	8.76503	9.85045	9.08161	3.18295	19.4024	16.2219	15.0325	16.9137	7.83001	7.05808	7.72432	6.77235	NM_001302933,NM_001302934,NM_011829
Acy1	1.99737e-06	1.19203e-05	-0.831232	3.73143	15.3675	19.6943	17.7722	15.1106	8.90917	8.48127	10.3781	10.427	3.38226	28.7389	30.8524	31.5427	27.2425	12.0397	11.6321	13.9453	13.5477	NM_001276442,NM_025371
Vcam1	1.21808e-06	7.45345e-06	-0.832147	5.65822	56.8389	49.3581	68.4751	83.9353	36.1316	31.9325	35.0362	42.1706	5.39817	45.1909	32.8859	51.6514	64.3509	20.7631	18.6131	20.0259	23.3016	NM_011693
Slc25a33	2.31064e-07	1.52756e-06	-0.832793	4.07014	19.7647	24.3327	20.8586	21.0301	13.2384	12.0314	11.2417	11.7556	3.55528	28.4399	29.3449	28.4803	29.1862	13.769	12.6946	11.6274	11.7545	NM_027460
Fgf13	2.44489e-06	1.44638e-05	-0.832814	5.71016	90.1848	65.8551	48.6556	63.4545	44.0047	35.9177	37.6108	33.0049	5.04461	97.9606	60.2368	50.0618	66.3925	34.5636	28.4592	29.4148	25.0094	NM_001290414,NM_001290415,NM_010200
Agap1	1.68588e-06	1.01431e-05	-0.833028	5.69909	90.581	60.3561	50.6718	64.5039	43.4041	35.0727	37.3629	33.5347	5.06758	25.6911	14.2978	13.6568	17.69	8.8918	7.28712	7.63112	6.60504	NM_001037136,NM_178119
Tfrc	2.07074e-08	1.50954e-07	-0.833776	5.42795	59.6253	42.6068	55.009	63.3002	32.6339	31.9009	29.4554	29.7423	4.89444	32.7795	19.6279	28.6936	33.5596	12.9672	12.8565	11.6414	11.3653	NM_011638
Kank2	1.52473e-06	9.21898e-06	-0.83505	3.83547	20.044	14.706	17.9588	20.3882	10.4072	9.29472	9.79448	11.4866	3.52187	11.1552	6.85782	9.48524	10.9438	4.18567	3.79196	3.91695	4.44325	NM_145611
Siglece	2.40048e-09	1.91763e-08	-0.835751	5.47516	47.6028	57.9144	65.2081	57.2634	31.2085	29.9146	32.8215	33.8038	5.07911	69.551	70.9114	90.3927	80.6852	32.9589	32.0388	34.4718	34.3297	NM_031181
Socs5	2.16383e-08	1.57364e-07	-0.837181	5.56811	75.1681	59.0268	52.7502	56.319	37.5835	34.7701	33.8609	29.9357	4.90379	46.1837	30.3899	30.7503	33.3679	16.6929	15.661	14.9561	12.7821	NM_019654
Slc48a1	3.09102e-10	2.65515e-09	-0.837263	6.36465	103.669	119.894	93.3225	105.706	64.5354	54.3306	58.0872	59.5687	5.89648	110.881	107.456	94.7008	109.02	49.8935	42.5969	44.6636	44.2847	NM_026353
Cxx1c	1.01252e-05	5.57663e-05	-0.841074	4.4416	29.2411	36.9399	20.6284	24.6781	17.1782	12.9521	15.967	16.1367	4.01227	82.9723	87.8424	55.5401	67.5332	35.2298	26.9442	32.5672	31.8157	NM_028375
Tm7sf2	5.95101e-06	3.36333e-05	-0.842	3.5086	12.7824	18.365	13.8518	13.3699	8.41421	7.18859	8.13142	8.82935	3.14231	23.3446	28.1063	24.0056	23.5432	11.1056	9.62041	10.6766	11.2008	NM_028454
Klhl13	1.43593e-05	7.7771e-05	-0.842363	2.97109	11.2755	9.10904	9.52702	10.2774	5.99884	4.82392	5.53288	6.06282	2.59999	9.36991	6.34584	7.50949	8.23234	3.60081	2.93789	3.30352	3.50047	NM_001290476,NM_026167
Arrb1	6.23753e-08	4.35219e-07	-0.843759	8.16108	435.401	290.748	359.942	384.375	222.247	210.6	203.453	183.02	7.51586	165.613	92.6661	129.886	140.937	61.1394	58.7469	55.6727	48.411	NM_177231,NM_178220
Ift27	1.10343e-05	6.05273e-05	-0.843837	3.51977	12.8798	19.4844	13.3976	13.0921	9.03456	7.81917	7.39583	8.53503	3.0934	34.304	43.4977	33.8682	33.6224	17.3997	15.2632	14.1517	15.7933	NM_025931
Ttc19	6.21994e-07	3.92804e-06	-0.844321	4.17362	25.5323	25.746	19.6763	21.6968	12.3804	14.4718	11.6334	13.1095	3.71254	20.175	17.0483	14.7529	16.5314	7.07134	8.38275	6.60607	7.19963	NM_028360,NM_029704
Deb1	0.000755616	0.00312549	-0.845688	2.53047	6.85236	11.4528	5.28933	6.03065	4.03882	3.88436	4.4295	4.12877	2.04571	35.8078	50.1465	26.1993	30.3671	15.2399	14.8648	16.6387	14.9821	NM_026794
Hip1	2.29171e-06	1.35872e-05	-0.846874	5.24988	51.2401	31.5808	54.4179	58.3127	25.9092	26.251	29.1755	27.3962	4.7759	17.6252	9.10216	17.7606	19.3418	6.442	6.61917	7.21494	6.54971	NM_146001
Lppos	0.00111336	0.00443546	-0.847477	1.88701	4.54009	6.31756	3.32917	4.75909	3.1875	2.44034	2.25473	2.6404	1.40075	14.3434	16.7345	9.98628	14.503	7.27738	5.64985	5.11332	5.80122	NR_037954
Klc2	1.08956e-09	8.965e-09	-0.847726	6.04877	97.6218	87.9211	72.4887	82.3304	52.5971	44.6701	48.4847	43.3647	5.43845	87.3339	65.9201	61.524	71.0179	34.0151	29.2869	31.1756	26.9572	NM_008451,NR_045528
Tsr2	2.81671e-07	1.83824e-06	-0.847748	4.53753	34.5151	32.7911	23.6091	28.4373	18.0889	14.724	16.6946	16.8094	4.0712	24.5719	19.6177	15.9962	19.5401	9.31375	7.69306	8.56192	8.31573	NM_001164578,NM_175146,NR_028392
Bank1	1.12776e-06	6.9338e-06	-0.848588	4.90053	32.3522	33.5117	51.8977	35.7827	21.25	19.2389	22.4353	22.3509	4.48226	26.9173	23.3638	40.9683	28.7064	12.7781	11.7354	13.4161	12.923	NM_001033350
Eva1a	1.24581e-07	8.44877e-07	-0.849763	4.56477	26.1039	31.7627	33.8766	29.9372	16.7426	14.1376	17.1583	19.4918	4.2848	39.8831	40.6697	49.1108	44.1086	18.492	15.8329	18.8503	20.7018	NM_145570
Pde4b	1.88665e-09	1.5231e-08	-0.849774	5.41068	58.8134	49.9388	51.3563	58.6831	33.2081	33.2188	27.8883	27.0683	4.75853	37.9042	26.8983	31.2919	36.4762	15.4958	15.8732	13.0031	12.0979	NM_001177980,NM_001177981,NM_001177982,NM_001177983,NM_019840
Hrsp12	1.56418e-06	9.4458e-06	-0.850713	4.48071	26.7534	36.5131	22.657	28.9064	18.8544	14.7934	15.1994	14.8165	3.88913	72.707	83.16	58.4282	75.7582	37.0428	29.4755	29.6881	27.9853	NM_008287
Gp9	6.87841e-06	3.866e-05	-0.851483	3.7061	14.5361	20.5898	17.4175	14.555	8.31522	8.73981	8.64313	11.495	3.52293	48.4241	57.4771	55.0488	46.7376	20.0134	21.3396	20.6952	26.602	NM_018762
Egfl8	0.000966394	0.00390152	-0.852303	1.83105	4.81289	5.96075	3.95766	3.51222	1.98641	2.91958	2.44662	2.74971	1.45928	11.259	11.6907	8.78208	7.91753	3.35576	5.00989	4.11425	4.47219	NM_001164564,NM_178444,NM_198724,NM_198725
Plk2	3.18963e-07	2.06889e-06	-0.852957	4.21939	26.5846	24.3957	19.9563	24.9003	11.5357	13.5133	13.5524	14.4633	3.85433	25.6416	19.7185	18.26	23.1592	8.04251	9.55424	9.39724	9.69354	NM_152804
Vipr1	1.80447e-08	1.32333e-07	-0.856777	4.52117	31.2091	29.2021	31.904	25.9559	15.7527	18.0787	15.4153	16.0526	4.00473	17.2009	13.4869	16.6805	13.7922	6.27367	7.30286	6.10496	6.14798	NM_011703
Mvk	1.21016e-06	7.41243e-06	-0.857196	3.7138	16.1014	20.275	14.0821	17.0982	9.93207	8.76503	8.77105	9.8216	3.29596	25.4912	26.9277	21.1874	26.1144	11.3328	10.1709	9.96588	10.7838	NM_001306205,NM_023556
Deaf1	3.01645e-07	1.96245e-06	-0.858054	4.58433	33.4044	37.8354	23.9576	28.4126	17.033	18.0408	16.9744	16.1367	4.01227	41.2129	39.2072	28.0703	33.775	15.1352	16.1951	15.0714	13.8924	NM_001282072,NM_001282073,NM_001282076,NM_016874
Zmat3	3.24824e-08	2.32489e-07	-0.858242	4.91281	47.0832	35.7995	34.2375	38.1159	23.2958	21.0046	21.0681	20.257	4.34035	16.3457	10.4149	11.2757	12.7585	5.84542	5.34465	5.25768	4.88738	NM_009517
Pdlim4	1.61564e-08	1.1895e-07	-0.859524	5.16127	39.1201	54.9621	46.2474	44.1527	27.3676	22.6504	24.3703	27.2869	4.77014	89.191	105.005	100.031	97.0625	45.1036	37.8498	39.9417	43.2422	NM_019417
Gpt2	7.60675e-09	5.79246e-08	-0.860386	5.09418	44.628	37.2547	43.2107	51.0352	26.1204	23.0981	23.2829	24.5119	4.61541	33.5273	23.4532	30.799	36.9721	14.184	12.7194	12.5727	12.7966	NM_173866
Clec4a2	5.89611e-07	3.739e-06	-0.862101	5.0144	33.6513	49.6519	42.5138	40.9121	23.5334	26.0933	17.3822	24.7054	4.62675	36.615	45.2848	43.8304	42.9013	18.5302	20.8005	13.5412	18.6604	NM_001170332,NM_001170333,NM_011999
Acot1	4.97283e-05	0.000249264	-0.862826	2.52604	7.21609	9.03208	6.09829	7.30838	4.58657	3.49971	4.18164	4.03627	2.01302	12.5085	13.1191	10.0305	12.2129	5.74608	4.44768	5.21052	4.86271	NM_012006
Them4	1.77461e-05	9.49348e-05	-0.864024	2.85852	9.80115	10.0255	8.58116	8.96264	5.66887	4.67889	5.91666	4.26331	2.09197	15.3034	13.1164	12.7142	13.4919	6.39667	5.35576	6.63626	4.62292	NM_029431
Ocln	6.61424e-06	3.72266e-05	-0.864069	3.57585	16.8873	10.8441	16.9383	16.8142	8.67159	7.62369	9.13085	8.35845	3.06324	14.2904	7.68843	13.6018	13.719	5.30344	4.7279	5.55315	4.91314	NM_008756
Uaca	1.40235e-07	9.46306e-07	-0.867407	3.79326	19.9465	15.7204	18.1766	17.7154	9.12695	9.86224	9.78648	10.4523	3.38574	12.1672	8.0357	10.5221	10.4223	4.02259	4.40907	4.29162	4.43232	NM_028283
C77080	2.18225e-06	1.2976e-05	-0.868085	3.53491	18.7839	13.9924	12.9371	14.1106	7.76087	7.57955	8.77105	8.66958	3.11596	9.94821	6.18252	6.47388	7.20848	2.95059	2.90982	3.30961	3.1461	NM_001033189,NM_001285865,NM_001285866,NM_001285867
Ak3	7.35135e-12	7.17249e-11	-0.869178	5.88492	80.4551	73.8168	72.2149	78.9354	44.9286	42.337	38.954	40.9766	5.35673	79.0091	60.7437	67.2842	74.7515	31.8914	30.4816	27.4996	27.9666	NM_021299
Tmem178	0.000907443	0.0036873	-0.871502	3.0265	13.6917	13.6985	5.43868	9.24658	5.72826	5.83285	6.10856	5.32283	2.41219	21.8103	18.2775	8.21646	14.199	6.58906	6.81156	6.98742	5.88572	NM_026516
Kctd13	1.15392e-07	7.85171e-07	-0.872135	5.23847	56.7025	57.3897	36.4528	44.6898	28.3575	25.469	27.6964	25.1342	4.65158	92.6195	78.5551	56.4887	70.3855	33.4777	30.4961	32.5201	28.5326	NM_172747
Kcnj9	2.23655e-06	1.32796e-05	-0.873361	4.1675	29.2086	21.7791	19.4647	22.4683	15.0862	13.1728	11.7454	10.7045	3.42015	24.1276	15.0769	15.258	17.8961	9.0085	7.97518	6.97601	6.14335	NM_008429
Chst1	2.28103e-10	1.97886e-09	-0.877312	6.16794	99.0312	103.229	80.2921	89.8239	57.441	44.5188	48.5406	52.2109	5.70628	99.757	87.1378	76.738	87.253	41.8245	32.8745	35.1507	36.556	NM_023850
Klhl2	5.43943e-09	4.19837e-08	-0.878928	5.33983	64.5681	49.9038	43.609	51.7142	29.7962	27.5752	29.5114	27.1944	4.76524	52.5563	34.0379	33.6765	40.5923	17.5327	16.4541	17.2665	15.3824	NM_178633
Oaz2	3.59724e-09	2.82742e-08	-0.879092	5.91014	86.0474	93.9728	62.2025	69.3432	43.8661	39.8021	43.4155	42.3136	5.40305	126.073	115.375	86.472	97.9685	46.453	42.7449	45.7326	43.0862	NM_001301307,NM_010952
Tmem51	5.41072e-05	0.000269389	-0.879125	2.6793	6.82638	9.89261	7.79087	8.60463	4.06522	3.87175	4.36554	5.70964	2.5134	9.83511	11.9434	10.6543	11.9556	4.23608	4.08563	4.51758	5.71823	NM_145402
Reck	4.02399e-05	0.0002049	-0.879522	3.38589	15.2506	8.33246	15.0902	15.4192	6.78417	7.39037	7.91554	7.31574	2.871	9.29139	4.25512	8.72462	9.05849	2.98649	3.3005	3.46692	3.09853	NM_016678
Rcn3	0.000161149	0.000747751	-0.880192	1.81874	3.96852	5.09322	4.38081	4.76526	2.59356	2.17549	2.71847	2.40495	1.266	7.37403	7.93278	7.72138	8.53995	3.48411	2.95763	3.63044	3.09783	NM_026555
Rsph9	0.00430933	0.0150405	-0.88074	1.20183	2.70197	4.56851	1.85438	2.7283	1.69604	1.72778	1.35923	1.64814	0.720843	7.73288	10.9717	5.03911	7.53085	3.51335	3.6219	2.79519	3.28521	NM_029338
Ttl	1.43932e-08	1.06353e-07	-0.882712	4.75295	41.4129	36.5131	30.7777	31.0791	20.2337	18.4822	19.597	17.4905	4.1285	24.5257	18.1188	17.2918	17.7453	8.66064	8.0226	8.34108	7.19702	NM_027192
Ctla2a	1.62967e-05	8.76613e-05	-0.883316	2.55331	7.5928	7.35299	7.60419	7.82071	4.3292	4.16181	3.25417	4.71739	2.23799	15.0065	12.115	14.2965	14.9383	6.16702	5.99801	4.61337	6.47788	NM_001145799,NM_007796
Arhgap35	1.35199e-07	9.13076e-07	-0.883575	6.1957	126.869	75.4399	84.9778	92.9041	59.6716	49.3743	53.4179	43.6002	5.44626	40.8397	20.348	25.9526	28.8374	13.8837	11.6504	12.3608	9.75381	NM_172739
Trim2	8.80583e-10	7.29834e-09	-0.883621	5.82713	88.1129	77.1959	61.8914	67.2692	42.0249	41.5614	40.2493	35.7546	5.16006	32.5077	24.1895	21.5936	23.8572	11.1229	11.1271	10.649	9.18624	NM_001271725,NM_001271726,NM_001271727,NM_001271728,NM_030706
Cry1	9.25183e-07	5.73595e-06	-0.885013	3.42246	15.3285	13.6915	12.3335	14.2155	8.20303	8.34885	6.60428	6.92053	2.79088	13.7294	10.2726	10.4812	12.2778	5.30993	5.48119	4.25274	4.30773	NM_007771
Homer1	2.12427e-06	1.26374e-05	-0.885083	4.25454	33.9046	21.6532	20.0435	23.3819	14.0567	13.6898	12.9607	12.8824	3.68733	22.9915	11.0057	13.1255	14.98	6.75847	6.93652	6.45969	5.89394	NM_001284189,NM_011982,NM_147176,NM_152134
Svip	3.44194e-08	2.45848e-07	-0.885244	4.67232	36.3532	36.5691	26.4529	32.8877	19.8641	16.8617	18.1817	16.6917	4.06106	32.0604	27.0438	22.1495	27.983	12.6723	10.9107	11.5359	10.2305	NM_001160345,NR_027704
Dnajb5	6.22623e-09	4.77847e-08	-0.885795	4.78952	39.4384	39.8433	33.0241	31.1779	19.6992	20.7145	19.1892	18.0371	4.17289	46.1449	39.0629	36.6603	35.1764	16.657	17.7657	16.1359	14.6675	NM_019874
Mras	7.10736e-11	6.42372e-10	-0.886489	7.25516	221.25	179.501	187.697	204.567	117.601	95.1101	108.379	107.878	6.75325	148.253	100.791	119.327	132.177	56.9605	46.7205	52.2094	50.2426	NM_008624
Fam110a	2.79146e-08	2.01211e-07	-0.888293	4.94409	34.0799	45.3353	46.0296	34.363	22.4841	19.5479	21.3	23.0068	4.52399	52.6266	59.9988	67.5908	51.1132	25.0687	22.4369	23.5435	24.6131	NM_001289150,NM_001289151,NM_028666,NM_146127
Ltb	0.000488325	0.00209401	-0.888825	2.2682	4.72196	9.41687	5.68136	5.12945	3.14791	3.25378	3.77387	3.29629	1.72084	11.6366	19.4696	13.2966	12.1964	5.61049	5.87503	6.68496	5.64275	NM_008518
Cbr3	3.69376e-06	2.1401e-05	-0.889734	3.53714	13.0942	20.0931	12.8064	14.2464	8.38782	7.39668	8.10743	8.61912	3.10754	30.3133	38.9713	28.1266	31.7964	14.0367	12.5449	13.4917	13.8585	NM_173047
Aldh7a1	2.11759e-12	2.15744e-11	-0.890697	5.9474	80.5396	79.7146	74.3556	86.0093	46.3607	40.3129	44.359	41.8931	5.38864	73.5378	60.9212	64.4948	75.5036	30.182	26.5694	28.6493	25.9195	NM_001127338,NM_138600
Notch4	1.46769e-05	7.93851e-05	-0.892032	4.89865	35.1581	24.8015	48.2885	46.7329	18.1351	18.1985	22.3954	24.7978	4.63214	14.3829	8.50219	18.7424	18.435	5.36221	5.45667	6.58482	7.05108	NM_010929
Rpusd1	2.62251e-06	1.5451e-05	-0.893337	3.73827	19.31	21.4503	13.5034	15.0612	10.2818	8.15968	9.60259	9.27502	3.21335	30.6253	28.514	20.3175	23.0367	11.7875	9.48346	10.9446	10.2228	NM_028009
Ppp1r12b	0.0112075	0.0352115	-0.893459	3.59172	25.0387	4.37262	14.3185	18.882	9.17314	9.39561	8.5072	6.62621	2.72818	21.5805	3.15096	11.7095	15.6953	5.71002	5.93823	5.2672	3.9648	NM_001081307,NR_015606
Relt	1.36952e-06	8.32795e-06	-0.897697	3.50938	14.0165	15.0838	14.1007	15.9933	7.27252	6.38145	8.55518	9.57774	3.25969	13.439	12.1208	12.8258	14.786	5.04145	4.48355	5.89848	6.38407	NM_177073
Pdxk	3.784e-11	3.49637e-10	-0.898979	6.2695	120.764	89.3343	93.1296	98.4162	54.2205	50.9192	53.7457	56.5078	5.82038	64.0493	39.7016	46.861	50.3334	20.7873	19.7982	20.4926	20.8316	NM_172134
Tprkb	1.6824e-09	1.36408e-08	-0.902388	5.3174	50.4347	62.6928	42.6818	51.9302	29.1825	25.9798	28.0322	27.9428	4.8044	63.416	65.814	50.8952	62.8405	26.4438	24.0301	25.3825	24.4102	NM_001170488,NM_176842
Arl3	1.77063e-06	1.06295e-05	-0.90258	4.96163	42.3547	55.074	29.5394	35.3629	24.0416	18.7029	22.6192	21.4679	4.42411	139.192	151.676	92.1132	112.07	57.1043	45.0538	53.4296	49.0317	NM_019718
Il7r	4.10169e-07	2.63876e-06	-0.903754	4.03885	19.7971	17.2806	24.2687	24.2584	9.84628	12.0693	10.7539	13.0927	3.71069	16.6584	12.1876	19.3764	19.6845	5.98888	7.44464	6.50514	7.65852	NM_008372
Rita1	6.59538e-06	3.7129e-05	-0.903917	2.63939	8.07344	9.51482	7.52952	7.28986	4.54697	4.13029	4.50146	4.13718	2.04865	13.5684	13.4549	12.0065	11.8778	5.49708	5.09676	5.46347	4.81248	NM_029096,NM_133908
Rgs14	3.99699e-08	2.83587e-07	-0.906369	3.97125	21.369	22.8635	17.0628	20.4499	11.153	11.4009	10.3382	10.7129	3.42128	24.4985	21.9685	18.5638	22.6122	9.24445	9.58418	8.51873	8.53375	NM_016758
Tspan5	2.27471e-10	1.97408e-09	-0.907674	5.14553	51.6233	46.5876	40.6034	45.8193	26.2919	23.6656	24.1624	24.2933	4.60249	44.1377	33.3534	32.9453	37.7919	16.248	14.8134	14.8468	14.4985	NM_019571,NR_121195
Grk5	1.23667e-05	6.74123e-05	-0.907942	2.93602	12.4836	8.15056	9.25944	9.96261	5.98564	4.57169	5.42894	5.25556	2.39385	10.6459	5.82209	7.48989	8.19204	3.68907	2.85851	3.32543	3.11601	NM_018869
Ids	9.54375e-08	6.54685e-07	-0.909175	8.07024	453.133	274.362	309.015	366.468	209.781	186.569	187.126	163.587	7.35391	246.228	124.929	159.313	192.023	82.3994	74.3208	73.1017	61.7856	NM_010498
Slc14a1	4.73811e-07	3.03142e-06	-0.909603	3.28743	12.1199	12.0334	12.0472	14.6908	6.77097	6.62737	6.24448	7.45029	2.8973	8.9517	7.47836	8.45097	10.4512	3.61225	3.56104	3.33285	3.84411	NM_001171010,NM_001171011,NM_028122
Ntng2	7.0291e-05	0.000343797	-0.90961	2.64287	11.1002	7.76577	5.78093	7.88243	4.56017	4.30054	4.54943	3.90173	1.96411	16.8029	9.84174	8.25756	11.6333	4.83149	4.66441	4.78501	3.95061	NM_001305805,NM_133500,NM_133501
Cipc	1.57246e-09	1.27833e-08	-0.910212	5.0206	50.5646	41.9841	35.9861	40.8813	23.5004	22.6378	22.4673	21.5352	4.42862	33.2114	23.0491	22.4434	25.8445	11.123	10.919	10.5993	9.80763	NM_001289429,NM_001289430,NM_001289431,NM_001289432,NM_173735
Ppp1r37	5.31189e-10	4.47162e-09	-0.910458	6.49625	129.441	140.63	95.9298	105.33	68.264	59.8986	61.3334	61.2504	5.93665	117.706	107.164	82.7671	92.3633	44.8707	39.9309	40.0944	38.7146	NM_199149
Ppdpf	4.19391e-06	2.41441e-05	-0.910783	4.12238	20.3103	32.1755	18.2326	20.1598	12.7368	10.6757	11.8813	13.0422	3.70512	68.8381	91.39	58.6354	65.8816	31.2056	26.5159	28.9395	30.7215	NM_025598
8430419L09Rik	9.8061e-13	1.02559e-11	-0.911623	6.18111	102.461	92.5246	89.483	94.4658	54.9993	51.8524	46.2779	48.2923	5.59372	65.7665	49.7669	54.4949	58.4692	25.5187	24.3985	21.3546	21.5449	NM_028982
Hspa4l	2.31619e-07	1.5304e-06	-0.917079	4.06423	23.8761	17.0987	22.4454	23.993	13.179	11.8486	11.5855	9.67024	3.27355	18.1258	10.8782	16.17	17.5665	7.23158	6.59561	6.32396	5.10377	NM_011020
Syt3	3.26781e-06	1.90643e-05	-0.917897	2.7878	9.7297	9.77367	7.61664	8.92561	4.96274	4.28162	4.9572	4.87716	2.28604	10.5707	8.94335	7.87185	9.36935	3.91246	3.41847	3.89118	3.69641	NM_001114116,NM_016663
Cox6a1	2.38248e-06	1.41117e-05	-0.918756	8.04157	360.616	486.557	238.368	293.014	201.809	157.481	183.329	186.585	7.54369	1827.91	2066.71	1146.37	1432.23	739.438	585.196	668.057	657.376	NM_007748
Msi2	1.69189e-09	1.37086e-08	-0.91922	6.24352	112.814	72.5994	97.9024	113.089	56.7745	52.5524	49.572	50.7141	5.66431	47.3132	25.5545	38.7738	45.4143	17.1504	16.037	14.8678	14.7068	NM_001201341,NM_054043
Mast1	1.56984e-07	1.05409e-06	-0.919986	4.31566	31.5728	25.5011	21.792	25.283	16.5711	13.8916	12.2651	12.3022	3.62085	17.3294	11.7292	11.3469	13.3818	6.57444	5.58906	4.8396	4.69325	NM_019945
Gas2l1	6.48224e-11	5.87176e-10	-0.920691	5.4952	68.1858	61.3496	49.4086	57.0905	33.8812	30.5956	30.063	30.1375	4.91349	65.3056	48.9498	45.0294	52.909	23.4244	21.4703	20.8833	20.2541	NM_001190406,NM_001190408,NM_030228,NM_144560
Atxn1	1.9555e-08	1.42894e-07	-0.920812	4.66627	36.3532	33.4348	34.4242	28.6286	16.8944	18.5453	14.184	20.5429	4.36057	9.28018	7.15248	8.33713	7.09282	3.14385	3.46986	2.60745	3.65108	NM_001199304,NM_001199305,NM_009124
Wfs1	7.30795e-10	6.08689e-09	-0.923027	4.59801	34.4631	32.9171	28.3197	31.0668	18.3397	15.7266	15.7751	17.0112	4.08841	26.1227	20.9082	20.3679	22.7086	10.0481	8.73736	8.59349	8.96126	NM_011716
Mdk	2.95153e-05	0.000153164	-0.926954	2.96134	8.60604	14.2302	7.77843	10.1416	5.72826	5.05093	5.39696	5.25556	2.39385	26.4792	36.2463	21.6432	29.5715	11.8577	10.3002	11.3273	10.6284	NM_001012335,NM_001012336,NM_001291481,NM_001291482,NM_001291483,NM_010784
Cdc42ep4	1.07042e-12	1.11475e-11	-0.927121	5.57932	62.022	65.8131	61.0949	61.6645	36.0524	32.0271	30.9825	32.719	5.03206	56.0648	50.1122	52.6423	54.2315	23.703	21.1878	19.9423	20.4554	NM_001163346,NM_020006
Pls3	3.5632e-12	3.56043e-11	-0.930703	5.41783	60.1124	48.7844	55.9487	59.3868	29.9942	28.5778	29.4554	29.6077	4.8879	51.6643	35.0766	45.6797	49.2443	18.6171	18.0016	18.195	17.7187	NM_001166453,NM_001166454,NM_145629
Iqsec2	5.17171e-08	3.62718e-07	-0.931917	6.68658	184.89	107.692	115.158	132.835	78.988	71.2553	73.0148	60.0816	5.90885	87.4411	42.5249	52.2866	61.0747	28.1025	26.2888	26.3019	21.1237	NM_001005475,NM_001114664
Arhgap29	8.55626e-07	5.32634e-06	-0.932256	4.55004	33.6058	19.4984	35.6937	34.0852	16.7228	16.9941	15.7751	14.9006	3.8973	17.8376	8.67	17.9732	17.4444	6.41554	6.61248	6.01969	5.49575	NM_172525
Smyd2	5.96454e-07	3.77847e-06	-0.933732	3.5204	15.9001	17.8403	11.6241	14.8143	8.92897	7.30209	7.73164	7.53438	2.91349	26.7607	25.1575	18.5641	24.0386	10.8612	9.00705	9.34991	8.81051	NM_026796
Dlg5	2.0536e-06	1.22379e-05	-0.934957	4.43924	34.0929	19.0926	26.7453	33.9371	17.0858	14.7871	15.3114	12.3695	3.62871	11.7354	5.50425	8.72956	11.2657	4.24871	3.72942	3.79557	2.95786	NM_001163513,NM_027726
Rom1	7.62647e-05	0.000371082	-0.93633	2.00539	4.73495	6.46448	4.3497	5.46894	2.98952	2.52862	3.0143	2.44699	1.29101	8.37591	9.58419	7.29766	9.33328	3.82284	3.27415	3.83508	3.00289	NM_009073
Dbi	1.13198e-06	6.95798e-06	-0.936638	6.03523	82.4361	127.037	61.2131	73.8554	52.5311	41.2902	43.1117	43.062	5.42834	379.364	489.903	267.259	327.734	174.749	139.276	142.634	137.721	NM_001037999,NM_007830
Zer1	1.57687e-12	1.6221e-11	-0.937048	5.96877	93.8611	82.4011	73.4159	79.3737	46.6312	40.6597	43.6074	40.9598	5.35614	60.1035	44.2272	44.6104	49.0123	21.5858	19.0842	20.0768	18.2339	NM_001290503,NM_178694
Acat2	1.94595e-08	1.42239e-07	-0.938088	4.09731	22.8174	25.8929	19.0665	22.1165	12.0505	11.2369	10.7379	12.8908	3.68828	29.6946	28.2377	23.5355	27.7519	11.3313	10.7165	10.0412	11.6575	NM_009338
Rab11fip3	4.77695e-10	4.02825e-09	-0.939975	5.28495	63.243	44.6847	45.3887	51.634	28.3378	26.2447	26.553	25.6892	4.68309	34.3696	20.3062	23.5627	27.5317	11.3324	10.6846	10.6538	9.99379	NM_001162868,NM_001162869,NM_153140
Hras	3.102e-07	2.01688e-06	-0.940677	4.8083	39.6527	48.1757	26.8138	32.6532	21.6328	17.7192	18.9973	18.3819	4.20021	51.2535	52.2366	32.8567	40.8615	20.1609	16.7108	17.5177	16.4248	NM_001130443,NM_001130444,NM_008284
Lzts2	3.9793e-08	2.82413e-07	-0.942073	4.56079	32.8653	38.605	24.6545	27.9743	17.3696	14.0367	16.3668	16.8178	4.07192	31.9825	31.4934	22.759	26.1842	12.1982	9.99368	11.4287	11.3053	NM_001130525,NM_001130526,NM_145503
Fam216a	1.03307e-06	6.37567e-06	-0.942125	3.18636	11.9965	14.755	10.1431	10.9255	6.73137	5.92743	6.39639	5.82737	2.54284	32.9555	33.9687	26.4446	28.9541	13.3636	11.9397	12.6248	11.124	NM_177629
Gcsh	3.57695e-08	2.54895e-07	-0.942835	4.64152	34.2943	40.8437	25.3577	30.7767	18.9996	15.9347	16.7985	16.5487	4.04865	69.2969	69.1547	48.6151	59.9667	27.7487	23.601	24.4	23.2424	NM_026572
Bod1	1.46216e-06	8.86257e-06	-0.943976	4.69902	36.5935	46.3497	25.0341	28.6718	19.6464	14.7114	18.8854	17.7848	4.15257	70.5079	74.8371	45.7658	53.2798	27.3619	20.7788	26.1554	23.8192	NM_001024919
Gdpd1	1.80151e-07	1.20468e-06	-0.945635	3.30661	12.3667	13.3767	13.9825	12.2959	6.07803	7.43451	6.19651	7.29893	2.86768	13.4485	12.1905	14.4292	12.8898	4.77606	5.92654	4.84082	5.51758	NM_025638
Hk1	4.09886e-10	3.48166e-09	-0.946447	6.19956	110.112	79.5537	91.9784	105.36	52.9666	45.616	59.4545	42.7845	5.41902	71.5697	43.3279	56.7246	66.0365	24.8853	21.7365	27.7789	19.3277	NM_001146100,NM_010438
Iqsec1	1.8662e-10	1.63174e-09	-0.949797	6.61451	162.67	117.739	107.268	128.742	72.91	63.1965	68.7133	62.5286	5.96644	76.5269	45.0552	52.5154	64.3078	24.5352	23.0889	24.2251	19.7603	NM_001134383,NM_001134384
Rabgap1l	3.50913e-08	2.50355e-07	-0.951607	4.13633	27.6173	23.1154	18.5376	23.3881	12.354	12.5485	12.1931	10.8054	3.43369	14.6676	10.0162	10.1422	12.3703	5.94729	6.20875	5.72966	5.0613	NM_001038621,NM_013862
Cdk5r1	1.92249e-13	2.136e-12	-0.952276	6.22165	113.963	90.1249	93.9759	95.4595	52.3661	51.102	49.0923	50.815	5.66718	74.4799	49.3568	58.2688	60.1572	24.7379	24.4835	23.0626	23.0824	NM_009871
Gnl1	3.56995e-09	2.80779e-08	-0.952869	6.63688	149.946	160.143	96.6952	118.088	72.9364	61.803	68.9851	67.4226	6.07516	147.637	132.125	90.3274	112.115	51.9065	44.6098	48.8257	46.1383	NM_008136
Camk2g	7.96858e-13	8.39882e-12	-0.954012	6.30612	115.587	107.259	89.9186	104.669	58.7807	52.1803	54.7931	49.7134	5.63556	85.704	66.5204	63.1456	74.8452	31.5238	28.3721	29.2335	25.6138	NM_001039138,NM_001039139,NM_178597
Bpgm	7.56513e-09	5.76257e-08	-0.955713	4.48267	30.7025	35.9464	23.802	27.4867	15.9837	15.632	14.104	15.0772	3.91429	40.1096	39.3481	29.4987	34.6215	15.0894	14.9685	13.2402	13.6904	NM_007563
Prkca	1.91801e-12	1.96228e-11	-0.956278	5.94108	88.652	66.3379	85.5316	83.7439	44.7966	40.9687	41.6965	39.6564	5.30948	28.6187	17.9458	26.1969	26.0681	10.4534	9.69579	9.67697	8.89745	NM_011101
Ahcyl1	6.16592e-12	6.04488e-11	-0.957132	7.87438	340.325	272.795	303.689	322.137	174.303	156.787	157.919	149.14	7.22053	238.762	160.375	202.144	217.932	88.3926	80.6368	79.6478	72.7248	NM_145542
G0s2	0.00585062	0.0198002	-0.958077	1.59428	2.05246	7.04516	3.61541	3.16038	2.00621	1.47555	2.4866	2.20313	1.13956	6.57631	18.9174	10.9868	9.74832	4.63963	3.45897	5.72812	4.89935	NM_008059
Mast4	5.3938e-07	3.43473e-06	-0.961646	4.73215	39.6787	21.6882	38.1267	40.9059	18.6631	18.5642	17.5741	17.2887	4.11176	10.047	4.60049	9.15896	9.98749	3.41536	3.446	3.19895	3.04243	NM_175171
Tle1	2.15171e-11	2.02493e-10	-0.962214	4.81818	38.4252	36.8979	33.7273	40.0047	19.0128	18.7723	19.2292	19.4918	4.2848	21.4945	19.628	16.7946	22.044	8.60926	7.85377	8.45781	9.29486	NM_001285529,NM_001285530,NM_001285531,NM_001285532,NM_011599
Unc13b	1.34286e-08	9.96478e-08	-0.967642	4.02019	24.045	17.2736	23.0241	21.456	10.5788	10.5243	10.4821	12.2938	3.61986	10.301	6.16981	9.35475	8.84999	3.25623	3.28132	3.19402	3.62559	NM_001081413,NM_021468
Alcam	1.86464e-09	1.50633e-08	-0.96817	4.31839	29.9425	24.0599	23.1299	28.4064	14.7298	13.1349	12.9927	13.0843	3.70976	16.3099	10.9844	11.9533	14.9218	5.79852	5.24546	5.0867	4.95381	NM_009655
Rab4a	5.99066e-08	4.18156e-07	-0.969148	3.6758	17.6473	20.4638	14.0136	15.4686	9.14674	8.10923	8.37928	8.88821	3.15189	33.7562	32.8083	25.4368	28.5392	12.6487	11.3725	11.5202	11.8171	NM_009003
LOC106740	1.92458e-05	0.000102464	-0.969268	2.50958	8.55408	9.33291	5.42623	6.76519	4.2962	3.90328	3.43007	3.72514	1.8973	21.2258	19.4139	12.7779	16.1983	7.70021	7.10225	6.12199	6.41965	NR_027905
Zhx3	0.000190662	0.000875052	-0.971096	4.0029	25.4284	9.30493	23.8207	26.2892	12.6972	10.6568	10.0263	9.89728	3.30703	15.3342	4.70016	13.6287	15.2877	5.53282	4.7092	4.3467	4.14761	NM_177263
Sh2b3	3.10845e-05	0.000160625	-0.972424	6.88202	88.6325	179.781	114.94	241.602	81.1064	75.2343	78.9955	83.1724	6.37803	55.6566	94.4184	68.4224	146.27	36.7349	34.5881	35.6118	36.2877	NM_001306126,NM_001306127,NM_001306128,NM_008507
2020-09-09	9.83413e-10	8.12172e-09	-0.972886	4.99685	44.5371	47.0144	35.2021	42.3874	23.5136	17.4292	22.987	22.25	4.47573	36.5192	33.1062	26.689	32.6241	13.4741	10.3293	13.7011	13.0779	NM_001113486,NM_001113487,NM_001113488,NM_017380
Pard6a	2.0328e-05	0.000108013	-0.97344	2.73952	9.24906	11.9775	6.73923	7.35776	4.96274	4.33838	3.80585	4.87716	2.28604	19.7479	21.4388	13.5947	15.1086	7.63368	6.76341	5.82018	7.17764	NM_001047435,NM_001047436,NM_001286344,NM_001286345,NM_019695
Bend6	1.42559e-09	1.16164e-08	-0.975203	5.70755	82.5466	78.84	53.9201	61.72	41.1933	32.9351	32.8455	33.9299	5.08449	97.3011	77.8738	60.2972	70.1546	35.097	28.4573	27.8322	27.797	NM_007539
Zc3h7b	2.35138e-09	1.88149e-08	-0.977583	7.30735	275.322	171.973	185.432	207.56	122.999	102.954	106.236	94.5245	6.56262	124.847	65.3483	79.7788	90.7611	40.3168	34.2245	34.6318	29.7917	NM_001081016
Gm20300	5.19187e-08	3.64027e-07	-0.979863	4.14548	26.0844	28.9292	19.3341	19.524	12.5322	12.1575	11.7374	11.1586	3.48009	20.4826	19.0364	14.4041	14.7838	7.11467	6.99801	6.62597	6.08906	NR_045008
Trp53inp2	1.13892e-11	1.09459e-10	-0.981384	6.50763	134.949	107.35	105.494	135.31	69.7357	55.1504	63.9639	55.8351	5.8031	92.6775	61.7768	68.7391	89.605	34.6162	27.7654	31.5806	26.6495	NM_178111
Mvd	7.05966e-08	4.89645e-07	-0.981849	4.02124	21.5054	26.5575	16.4156	21.6782	12.2221	9.64784	11.1377	10.612	3.40763	32.9714	34.1322	23.8836	32.0585	13.5423	10.839	12.2775	11.3073	NM_138656,NR_028354
BC029214	1.41959e-07	9.57412e-07	-0.982656	4.05165	20.713	29.6498	17.6415	20.0055	10.988	10.5243	10.7299	12.2938	3.61986	57.3797	68.8392	46.3655	53.4415	22.0028	21.3675	21.3615	23.6717	NM_153557
Ppp2r5b	1.69272e-11	1.6053e-10	-0.983788	5.36456	63.6652	56.2424	46.4777	52.4426	30.3704	26.478	25.6176	28.1782	4.81651	63.5134	47.0154	43.9903	50.4481	21.8986	19.3625	18.3691	19.5381	NM_198168
Lfng	5.66826e-14	6.56975e-13	-0.985345	5.96853	76.4087	79.6936	95.1084	81.5341	39.9461	40.7101	42.0163	45.4081	5.50488	90.3813	78.9907	106.74	92.9981	34.1512	35.2994	35.7269	37.3292	NM_008494
Msmo1	2.8551e-14	3.37812e-13	-0.987782	6.25992	91.8736	110.911	96.689	108.008	54.9399	50.1183	47.837	52.5725	5.71624	136.081	137.661	135.877	154.27	58.8186	54.4183	50.9401	54.1195	NM_025436
Prdx6	7.03797e-05	0.000344161	-0.989039	6.6077	102.766	106.797	193.552	115.613	52.0493	81.5527	38.8581	88.8821	6.47382	117.033	101.918	209.123	126.898	42.7313	68.0974	31.7575	70.2995	NM_001303408,NM_007453,NR_130150
Spata2l	3.36874e-07	2.18044e-06	-0.989835	3.40134	17.2835	14.8179	10.8711	13.1662	7.72788	6.6526	6.49234	7.39142	2.88585	19.6179	14.0919	11.7045	14.4099	6.33858	5.53511	5.295	5.82791	NM_030176
Pla2g16	6.26193e-10	5.24786e-09	-0.990269	4.92471	41.8026	46.1608	32.0969	41.4862	23.2892	18.993	19.7808	19.248	4.26663	32.0539	29.6644	23.3516	30.6778	12.9094	10.6764	10.9042	10.2595	NM_139269
Tagln	3.00811e-08	2.16126e-07	-0.993704	3.25436	13.7697	12.6561	11.8668	12.444	6.06483	6.69674	5.82072	6.8953	2.78561	23.4491	18.0617	19.1735	20.4361	7.46701	8.3575	7.12528	8.16227	NM_011526
Crim1	2.21033e-07	1.46481e-06	-0.997172	5.25395	53.5133	30.0696	59.4334	60.2756	25.929	25.469	24.4662	25.9835	4.69952	24.114	11.3548	25.4114	26.1939	8.44653	8.4129	7.92652	8.13885	NM_007763
Fads6	0.00151437	0.00587861	-0.999696	1.57693	4.14389	1.87498	4.56749	5.23438	2.23719	2.25747	1.64707	1.76587	0.820379	9.02516	3.41538	9.4385	11.0005	3.52166	3.60314	2.58107	2.67496	NM_178035
Itsn1	2.07674e-11	1.95739e-10	-0.999773	5.91271	94.2378	64.7077	73.447	88.7993	45.7469	37.45	38.8741	38.5464	5.26852	31.2535	19.7949	25.8902	31.4539	13.5442	12.0248	11.5617	11.9126	NM_001110275,NM_001110276,NM_010587
Pde2a	1.21143e-10	1.07579e-09	-1.0024	8.15134	420.358	303.949	383.122	409.664	204.066	167.69	210.713	174.821	7.44974	273.848	166.628	238.392	258.018	96.3159	80.9261	99.5727	79.9396	NM_001008548,NM_001143848,NM_001143849,NM_001243757,NM_001243758
Cox8a	1.30851e-07	8.84941e-07	-1.00263	8.29199	448.716	558.086	290.938	374.82	245.042	187.143	210.393	192.169	7.58623	2224.42	2318.34	1368.38	1791.74	878.09	680.112	749.82	662.157	NM_007750
Xdh	1.95918e-06	1.17038e-05	-1.00335	4.21703	18.9788	18.4839	26.9569	34.7518	10.856	12.3909	12.1292	14.1017	3.8178	11.1096	9.06782	14.9731	19.6211	4.59451	5.31827	5.10429	5.73657	NM_011723
St3gal4	2.0211e-12	2.0643e-11	-1.00594	4.9526	38.3342	44.9435	39.3962	42.6219	20.7089	21.0613	19.6369	20.8961	4.38516	51.0444	50.148	49.7687	54.72	19.9288	20.5575	18.7917	19.334	NM_009178
Dpy19l3	9.77927e-11	8.73198e-10	-1.00638	5.22123	54.5785	37.8564	52.1528	54.5721	26.4635	25.7339	22.9551	23.9822	4.58389	19.221	11.1717	17.4274	18.534	6.73729	6.64423	5.81114	5.86976	NM_178704
Smim13	1.03877e-08	7.81027e-08	-1.00649	5.70278	86.0734	82.646	50.1242	59.2818	39.4181	34.1899	33.4691	31.3484	4.97032	51.8731	41.7362	28.6607	34.45	17.1701	15.1052	14.4983	13.1288	NM_001135577
Gpam	5.78225e-06	3.2763e-05	-1.00958	5.72157	80.3707	34.4772	77.1433	89.9659	37.3723	37.2861	33.8929	31.4913	4.97688	56.7214	20.3902	51.656	61.2289	19.0661	19.291	17.1968	15.4487	NM_008149
Rps6ka2	1.14746e-08	8.59045e-08	-1.00994	4.56741	41.4974	30.8182	23.9327	30.4125	17.2046	14.4528	15.8551	15.3799	3.94297	20.7334	12.9028	11.3453	14.6536	6.21359	5.2927	5.69342	5.33982	NM_011299
Aktip	5.18331e-11	4.72849e-10	-1.0107	5.75493	81.8191	84.0802	56.739	66.0038	40.5928	33.1936	35.5879	33.8711	5.08198	103.374	88.8556	67.8827	80.4258	36.9765	30.687	32.2	29.6988	NM_001302266,NM_001302267,NM_001302268,NM_001302337,NM_010241
4930402H24Rik	7.28373e-06	4.08628e-05	-1.01102	5.36975	63.8536	28.4045	58.5125	70.2259	32.0334	28.4391	27.0887	22.0902	4.46533	34.8426	12.9857	30.2927	36.951	12.6349	11.3754	10.626	8.37598	NM_029432
Mt1	4.91471e-09	3.80901e-08	-1.01125	7.29642	170.478	277.343	172.544	220.109	109.926	86.6729	102.166	118.212	6.88524	849.788	1158.48	816.01	1058.02	396.082	316.717	366.122	409.558	NM_013602
Purb	2.86898e-09	2.27848e-08	-1.01247	8.35785	576.566	398.23	364.13	415.72	245.926	219.479	215.207	189.15	7.56339	183.737	106.344	110.096	127.75	56.6497	51.2746	49.3034	41.8963	NM_011221
Tspan17	2.17058e-07	1.44082e-06	-1.01302	3.42563	15.2246	17.7143	10.9583	13.5057	7.97205	6.77241	7.29189	6.39917	2.67789	26.431	25.7687	18.0456	22.6115	10.0002	8.61763	9.0967	7.71634	NM_028841
Vopp1	2.04713e-09	1.64451e-08	-1.01352	4.11708	26.7794	23.4792	19.7634	22.7338	12.5784	10.9721	12.2891	10.0991	3.33615	25.0674	18.4142	17.5515	20.52	8.50835	7.52897	8.26636	6.57127	NM_146168
Magee1	3.71362e-09	2.91234e-08	-1.01441	4.21807	30.3257	24.4027	21.7609	23.0177	14.1689	11.3189	11.8333	11.9322	3.57679	23.2993	15.709	15.8618	17.0552	7.86776	6.37606	6.53534	6.37142	NM_053201
Flywch1	4.07798e-11	3.75663e-10	-1.0191	5.11149	56.4621	42.285	39.9127	46.449	24.6487	22.209	23.2749	21.1988	4.40591	60.7975	38.1503	40.772	48.2284	19.1839	17.5285	18.0151	15.8641	NM_029798
Gale	4.61004e-05	0.000232511	-1.02275	2.01777	4.09842	6.48547	4.77284	6.27138	2.90373	2.27639	2.27872	3.18697	1.67219	7.20073	9.55311	7.95557	10.628	3.68224	2.92817	2.87649	3.89251	NM_016905
Arl4a	7.22268e-10	6.01996e-09	-1.02746	3.5773	17.2121	15.7624	15.3515	15.6538	7.4771	8.03987	8.28333	7.58483	2.92312	12.6713	9.71659	10.731	11.1262	3.97448	4.33644	4.38057	3.87649	NM_001039515,NM_007487
Lrfn4	1.03212e-05	5.67944e-05	-1.02784	2.6783	10.1454	10.3893	6.28497	7.45652	4.55357	3.18442	4.51745	4.55762	2.18828	9.38589	8.05598	5.51872	6.65501	3.0423	2.15694	3.00464	2.92917	NM_153388
Glipr2	0.000224955	0.0010234	-1.02806	2.3963	5.52086	11.7046	5.4449	5.51215	3.27329	2.85021	4.01374	3.6831	1.88092	7.38479	13.1223	6.91273	7.10982	3.16563	2.79062	3.85859	3.42501	NM_027450
Magi3	3.67679e-08	2.61629e-07	-1.02895	4.40067	33.307	18.7638	29.11	32.1347	15.1654	14.2637	13.7283	12.3695	3.62871	13.6189	6.43097	11.2986	12.6656	4.48399	4.28559	4.04317	3.51891	NM_001159354,NM_133853
2310022B05Rik	1.358e-15	1.81719e-14	-1.02898	6.02057	88.8923	91.3002	76.3531	91.9226	45.7073	43.554	40.745	40.7495	5.34871	72.6205	62.5043	59.1793	72.4155	26.9912	26.0821	23.9313	23.1394	NM_175149
Gstk1	7.43493e-08	5.1465e-07	-1.03168	3.47332	12.3018	18.5119	14.4865	14.2834	8.19643	6.104	7.10799	7.73619	2.95162	35.7233	45.0571	39.9155	40	17.1998	12.9867	14.8439	15.6143	NM_029555
Apc	4.71362e-06	2.69961e-05	-1.03173	8.48863	638.926	268.577	465.853	556.27	284.13	224.492	248.108	187.09	7.54759	138.662	48.8435	95.9223	116.414	44.5733	35.7165	38.71	28.2216	NM_007462
Mmp28	3.10953e-06	1.81887e-05	-1.0327	2.83323	9.15813	6.56242	11.873	10.6107	4.43479	4.38252	4.90923	4.95284	2.30826	10.7981	6.47497	13.2743	12.039	3.79493	3.76249	4.13907	4.02135	NM_080453,NM_172797
Stmn1	2.98141e-07	1.94105e-06	-1.03597	6.10922	99.4079	132.739	57.2741	81.7255	49.4888	39.2283	48.4047	43.8776	5.45541	253.368	283.507	138.499	200.86	91.169	73.2976	88.6853	77.721	NM_019641
Sema4a	9.37315e-12	9.0834e-11	-1.03691	4.59944	29.371	33.3368	29.6949	37.8999	16.1883	15.1717	15.943	16.204	4.01827	25.177	23.6303	24.5288	31.367	10.0677	9.66361	9.90781	9.71526	NM_001163489,NM_001163490,NM_001163491,NM_013658
Ttc3	1.9683e-10	1.71855e-09	-1.03697	7.27411	272.561	205.471	160.422	194.005	110.83	104.228	99.0801	91.5477	6.51645	100.943	63.7678	56.3698	69.2839	29.6696	28.2986	26.3792	23.5663	NM_009441
1110065P20Rik	4.97641e-06	2.83549e-05	-1.03899	3.66855	17.7707	24.5986	11.3814	14.5982	9.85948	6.95528	8.21937	8.22391	3.03982	62.9886	73.0684	38.2806	49.892	25.2605	18.0626	20.9498	20.2591	NM_001142727
Nkiras1	2.09976e-07	1.3957e-06	-1.03922	4.0892	23.6033	30.7832	16.7454	20.3882	13.0074	11.2369	10.5461	9.7291	3.28231	13.8929	15.1848	9.35196	11.5718	5.53421	4.84881	4.46256	3.98135	NM_023526
Paqr4	1.01814e-10	9.08104e-10	-1.03998	4.81208	38.4706	41.7952	32.8748	37.9801	22.2861	15.8023	18.2457	17.1542	4.10049	41.4562	37.741	33.6131	39.4653	17.3607	12.4829	14.1357	12.8464	NM_023824
S1pr1	8.8723e-13	9.31915e-12	-1.04065	8.299	392.981	384.58	439.581	478.23	219.581	218.413	192.316	193.817	7.59855	350.523	287.45	372.005	411.33	141.574	142.819	123.321	120.16	NM_007901
Syngap1	4.81001e-06	2.74772e-05	-1.0424	4.87821	55.3515	22.3528	35.7497	44.8379	23.0186	18.0534	19.3971	16.3805	4.03391	37.1692	12.5756	22.7772	29.036	11.1743	8.88706	9.36234	7.64476	NM_001281491
Fasn	7.76885e-12	7.55568e-11	-1.04257	7.18073	228.323	156.127	176.944	219.869	106.303	93.9372	93.7072	85.3167	6.41476	62.072	35.5672	45.639	57.638	20.89	18.721	18.3132	16.1203	NM_007988
Doc2a	4.45444e-08	3.14307e-07	-1.04326	3.53933	18.4916	17.7143	11.4063	14.9316	7.83347	7.5291	7.56374	7.41665	2.89077	19.6828	15.7985	11.514	15.3264	6.02678	5.87426	5.78546	5.48681	NM_010069
Mgl2	4.34651e-05	0.00022022	-1.044	2.71142	5.39745	8.4444	12.6944	8.66018	3.54387	3.99156	4.9652	4.57444	2.1936	9.39881	12.3296	20.9924	14.5561	4.46311	5.09702	6.21413	5.54137	NM_145137
Fam120aos	1.83794e-07	1.22736e-06	-1.04515	3.56012	17.0237	20.3169	12.2775	13.8637	9.01476	6.69043	7.8116	7.24006	2.856	31.4742	31.4747	21.535	24.7113	12.0424	9.06799	10.379	9.29592	NR_015601
Atxn7l3	1.39157e-11	1.32852e-10	-1.04574	7.16673	244.886	188.016	161.648	179.728	108.243	91.0365	92.148	83.6181	6.38574	179.333	115.427	112.338	126.916	57.2961	48.863	48.5043	42.5624	NM_001098836,NM_001098837
Oplah	2.1243e-11	1.99991e-10	-1.04784	4.84519	36.665	34.4352	38.6183	45.1774	20.3987	16.2689	19.3731	18.8864	4.23928	24.9489	19.6341	24.934	29.6456	10.0339	8.1154	9.47625	8.93009	NM_153122
Mycl	6.45556e-05	0.00031823	-1.05008	4.2203	25.5973	17.6234	27.7845	29.4557	9.6153	6.72196	14.128	18.0707	4.17558	20.3328	11.4031	20.4961	22.1175	5.22498	3.81822	7.77539	9.77284	NM_001303121,NM_008506
Cux2	7.77141e-08	5.36572e-07	-1.05218	4.4096	39.4839	22.8565	24.779	27.5052	16.2015	12.9521	15.0075	11.1082	3.47355	20.8615	10.1189	12.4227	14.0131	6.18628	5.01551	5.69925	4.07938	NM_007804
Micu3	2.86578e-07	1.86926e-06	-1.05228	3.60068	18.5436	20.4359	11.7734	14.6476	7.59589	9.17491	6.70822	8.04732	3.00851	15.3299	14.1536	9.23405	11.6759	4.53664	5.55928	3.98338	4.62408	NM_030110
Apold1	6.95156e-08	4.82833e-07	-1.05308	3.8804	18.3292	13.7825	22.7255	24.5732	9.5823	9.54695	8.83502	10.3093	3.36588	15.0766	9.49728	17.7381	19.49	5.69739	5.75664	5.22208	5.89053	NM_001109914
Wscd1	1.56679e-12	1.61242e-11	-1.05432	5.36274	54.2668	64.253	46.0545	57.535	29.8358	24.0629	25.7615	27.2869	4.77014	53.5431	53.1251	43.1151	54.7435	21.2804	17.404	18.2723	18.71	NM_177618
Ubqln4	1.63091e-13	1.81948e-12	-1.05613	6.56978	150.213	135.607	107.23	120.039	69.4057	59.0032	62.3728	55.9612	5.80636	120.35	91.0446	81.5143	92.7433	40.1948	34.6568	35.9239	31.1653	NM_033526
Sgsh	9.76556e-10	8.06782e-09	-1.05652	4.64958	29.5723	27.0403	39.9936	38.906	16.0563	17.8706	14.128	17.0953	4.09553	18.477	14.1575	23.7056	23.4404	7.25069	8.18505	6.34529	7.42224	NM_018822
Cep19	1.87463e-05	9.9957e-05	-1.0577	3.09598	13.1981	16.455	7.81577	8.66018	6.50039	5.22119	4.7973	5.63396	2.49415	20.9592	21.9012	11.7763	13.2584	7.45817	6.07637	5.47578	6.21624	NM_025892
Hist3h2ba	0.0011212	0.00446161	-1.05969	0.691276	2.42268	2.88943	1.43745	1.90117	1.37927	0.876503	0.871509	1.01748	0.0249963	14.152	14.1581	7.94426	10.7005	5.82639	3.74545	3.64743	4.10254	NM_030082
1500011B03Rik	1.19386e-07	8.11448e-07	-1.06033	4.11508	26.7404	29.363	16.0982	21.419	13.2186	10.4802	10.8339	10.3514	3.37175	56.9901	52.7803	32.0841	44.4058	20.6071	16.9101	17.0984	16.1024	NR_027817,NR_027818
Chchd6	1.2187e-06	7.45539e-06	-1.0606	3.29519	13.1331	18.5959	9.71992	11.5551	7.19993	5.76979	6.69223	5.74328	2.52187	31.7978	37.8391	22.2762	26.9617	12.5581	10.222	11.5922	9.6389	NM_001167736,NM_025351
Cfp	1.73534e-05	9.29889e-05	-1.06174	2.77978	6.08593	13.3417	9.247	8.38859	3.84084	4.04201	4.64538	5.23034	2.3869	10.7822	19.8176	15.5485	14.3344	4.91756	5.24526	5.91269	6.43739	NM_008823
Dok3	1.50643e-10	1.33093e-09	-1.06194	5.1421	37.2171	58.3552	49.6077	45.7391	20.8409	20.973	23.4828	26.1601	4.7093	65.0349	85.4561	82.246	77.0753	26.32	26.8681	29.5023	31.7671	NM_013739
Slc13a3	3.54803e-10	3.02748e-09	-1.0629	4.48531	25.9545	26.9423	37.0751	31.1162	14.8882	12.9332	13.4644	16.6833	4.06033	21.7478	18.9167	29.4762	25.1406	9.01743	7.94522	8.1104	9.71405	NM_054055
Amigo1	0.000271185	0.00121784	-1.06335	4.31225	33.0537	36.5271	10.0186	27.8138	13.7597	9.89377	14.216	13.5299	3.75808	16.2363	14.8455	4.9532	13.214	5.02648	3.64682	4.95106	4.56594	NM_001004293,NM_001287093,NM_146137
Trak2	5.86256e-09	4.51355e-08	-1.06638	7.19478	257.714	149.257	166.259	219.918	113.014	84.8569	102.67	78.1944	6.28899	111.58	54.1519	68.2984	91.8165	35.3703	26.9339	31.9572	23.5317	NM_172406
Ralgds	7.37503e-14	8.47955e-13	-1.06638	5.38159	63.8081	53.6957	49.8317	58.3066	29.8556	25.9294	27.2406	24.7138	4.62724	47.3058	33.512	35.1277	41.849	15.997	14.159	14.6194	12.8154	NM_001145834,NM_001145835,NM_001145836,NM_009058
2810468N07Rik	4.76495e-06	2.72645e-05	-1.06648	2.49347	7.95004	9.76668	5.07776	7.61701	3.80124	3.52493	3.9018	3.28788	1.71716	15.9138	16.3855	9.64146	14.7099	5.49919	5.17497	5.61384	4.57358	NR_045176
Lmo4	1.02566e-11	9.89638e-11	-1.06768	5.7515	78.3507	91.6571	58.0395	63.6582	38.0322	33.263	33.9089	33.9551	5.08556	125.088	122.382	87.9932	97.9853	43.8024	38.9569	38.9512	37.6729	NM_001161769,NM_001161770,NM_010723
B3gat3	3.80642e-10	3.23891e-09	-1.06872	6.28086	110.528	141.666	76.8758	92.077	53.6794	46.7258	51.7628	48.6034	5.60299	188.518	202.481	124.402	151.44	66.1802	58.4212	63.4681	57.6154	NM_001081204
Klc1	1.81383e-11	1.71489e-10	-1.07409	7.34494	254.128	248.652	169.943	208.962	121.349	94.5741	109.386	93.4565	6.54622	283.654	232.833	180.097	225.116	96.7882	76.9451	87.4013	71.2214	NM_001025358,NM_001025359,NM_001025360,NM_001025361,NM_001025362,NM_001025363,NM_001081959,NM_008450
S100a1	3.22605e-09	2.55293e-08	-1.07647	5.15136	45.9595	65.1065	36.8262	44.8935	26.7077	20.2163	21.26	23.2254	4.53763	201.879	239.671	153.482	190.16	84.7915	65.1061	67.1386	70.915	NM_011309
Znrf1	2.09955e-15	2.75365e-14	-1.07844	6.98478	197.978	170.231	154.834	164.506	89.778	75.4991	79.6191	80.6834	6.3342	99.6377	71.5609	73.6299	79.149	32.6243	27.5602	28.7266	28.2386	NM_001168621,NM_001168622,NM_001168623,NM_133206
Pyurf	1.83277e-10	1.60423e-09	-1.07847	3.60221	16.9783	18.2251	14.7915	15.8575	8.15024	7.89484	7.57973	7.55119	2.9167	8.47767	7.62423	7.00729	7.63626	2.94139	2.88808	2.71943	2.61993	NM_025574
Mgp	1.38661e-07	9.36203e-07	-1.08146	2.80066	9.60629	7.86371	9.45235	10.8391	3.84084	4.15551	5.02117	4.83512	2.27355	43.3049	29.7035	40.4299	47.1174	12.5221	13.7334	16.2676	15.1444	NM_008597
Ablim1	2.34691e-14	2.7999e-13	-1.08151	5.97151	95.8421	66.2749	90.3853	88.3117	41.5761	41.4542	39.3218	38.6894	5.27386	39.3168	22.6875	35.1635	34.9424	12.3219	12.4693	11.589	11.0109	NM_001103177,NM_001103178,NM_001290813,NM_001290815,NM_001290816,NM_178688
Gnb5	2.36705e-09	1.89279e-08	-1.08428	3.87859	23.0447	22.9965	15.7871	18.0487	10.493	8.53803	9.55461	9.08161	3.18295	27.9731	23.3859	18.1824	21.1207	9.2075	7.59225	8.33198	7.65982	NM_010313,NM_138719,NR_073186
Fam189b	1.5002e-07	1.00871e-06	-1.0909	3.12077	13.6982	12.2853	8.9483	12.3391	6.4146	4.48972	5.79673	5.49101	2.45707	12.0984	9.09076	7.495	10.506	4.09121	2.90649	3.67685	3.36846	NM_028221
Slc20a2	1.11991e-12	1.1643e-11	-1.09119	4.6147	31.9365	28.9082	37.3613	35.0913	16.1289	14.352	15.887	16.204	4.01827	23.5847	17.8881	26.1787	24.9925	8.60983	7.76952	8.43431	8.31443	NM_011394
Aes	2.02095e-09	1.62561e-08	-1.09159	7.88518	354.342	418.743	227.958	286.156	172.943	133.046	153.785	144.229	7.17222	651.117	644.86	397.473	507.034	229.725	179.221	203.166	184.221	NM_001276288,NM_010347,NR_074087
Purg	4.77053e-06	2.72836e-05	-1.09203	2.74909	10.6455	12.3972	6.27252	7.21579	4.36879	4.32577	4.18164	4.2549	2.08913	17.4775	16.3169	9.78781	11.5028	5.167	5.28286	4.93411	4.69905	NM_001098233,NM_152821
Ppp1r16a	1.06142e-11	1.02293e-10	-1.09382	5.6651	77.1816	83.7514	54.2997	61.1089	35.9534	27.7959	32.4297	33.2908	5.05705	79.4939	72.285	53.0633	60.6928	26.7693	20.9849	24.0114	23.83	NM_033371
Nhsl2	8.0665e-09	6.11967e-08	-1.09613	5.06435	49.4149	28.2296	54.8286	49.8069	22.2531	22.7954	20.3085	19.9039	4.31498	10.2919	4.9265	10.8342	10.0031	3.3505	3.48039	3.04024	2.88083	NM_001163610
Amotl2	1.14958e-08	8.60109e-08	-1.09865	3.30157	15.2376	12.3203	12.6197	13.5119	5.86025	7.94528	5.6768	5.5751	2.479	9.82252	6.6522	7.71586	8.39914	2.72998	3.75283	2.62826	2.49586	NM_019764
Wdr13	8.62859e-13	9.07098e-12	-1.09887	7.31295	270.308	209.781	181.81	205.209	114.526	98.0423	104.013	88.243	6.46341	171.541	111.656	108.859	125.489	51.9476	45.056	46.3434	38.3372	NM_001290783,NM_026137,NM_028542
Gm7120	0.000294764	0.00131309	-1.09934	1.95083	8.16437	3.90387	5.45112	3.48136	2.34938	3.26639	1.80698	2.37131	1.24568	14.815	9.00266	9.4975	8.99689	4.33137	6.60217	3.5341	3.8931	NM_001039244,NM_001177666
Mmd	1.41457e-12	1.45945e-11	-1.10482	6.13432	111.931	100.71	78.2323	92.6448	55.0587	38.0175	44.1671	41.0691	5.35998	113.641	85.6828	75.3614	90.7026	40.4044	28.2948	32.2358	28.9776	NM_026178
Plekhg5	1.11411e-13	1.2602e-12	-1.10579	4.61752	32.4561	29.8737	34.9718	36.69	15.3172	15.4113	16.2868	15.2453	3.9303	22.7657	17.5497	23.2702	24.7968	7.77227	7.93246	8.21507	7.43648	NM_001285999,NR_104381
Ndufb9	4.91672e-09	3.80936e-08	-1.10809	6.75101	153.603	208.137	97.0623	129.736	74.0649	62.9632	68.8732	67.1199	6.06867	637.451	723.822	382.185	519.197	222.175	191.546	205.49	193.595	NM_023172
Myo6	2.98647e-11	2.7805e-10	-1.11047	6.66343	160.332	99.7726	131.107	162.939	76.4209	61.2985	59.5664	59.3584	5.89138	55.0535	28.7083	42.7122	53.9523	18.9683	15.4308	14.7034	14.1664	NM_001039546
Pygb	1.92894e-16	2.76123e-15	-1.11047	7.48744	254.68	229.846	226.757	269.811	126.094	111.726	109.906	106.65	6.73674	179.28	135.581	151.446	183.15	64.1618	57.6579	55.6187	52.1832	NM_153781
Acbd4	2.25008e-08	1.63442e-07	-1.11158	3.17117	11.7887	15.0138	10.6907	11.6848	6.04503	4.59061	5.99662	6.13009	2.61591	15.3401	16.3693	13.1991	14.6615	5.68196	4.37721	5.60802	5.53998	NM_025988
Adcy4	1.63347e-07	1.09531e-06	-1.11396	3.0047	10.704	8.36044	11.3316	13.4316	5.96584	4.41405	5.27702	4.59126	2.19889	8.51487	5.57228	8.55183	10.306	3.42884	2.57493	3.01597	2.536	NM_080435
Fbxw7	8.45693e-11	7.58965e-10	-1.11636	5.44104	64.581	75.6358	41.3999	56.14	29.3013	25.3051	27.7524	27.3037	4.77102	43.8629	44.1865	26.4164	36.1165	13.9099	12.2098	13.5716	12.9117	NM_001177773,NM_001177774,NM_080428
Kif3c	3.0859e-13	3.36432e-12	-1.11994	5.8218	96.5436	77.9445	64.2996	71.0468	40.9558	36.0943	31.926	33.5683	5.06903	38.0823	25.7641	24.0635	27.0241	11.6768	10.4372	9.05266	9.20197	NM_008445
Idi1	1.70016e-13	1.89587e-12	-1.12302	4.74277	40.1334	36.0653	32.1591	38.3567	18.5971	17.1328	16.8865	14.7324	3.88092	37.8143	28.4791	28.7503	34.8503	12.6653	11.8343	11.4389	9.64537	NM_145360
Cpeb3	6.37838e-08	4.44412e-07	-1.12353	3.95967	27.8381	13.7895	20.087	23.5115	10.7834	10.2847	9.17882	8.86298	3.14779	12.5007	5.26556	8.61221	10.318	3.54635	3.43941	3.0049	2.83913	NM_001290826,NM_001290827,NM_001290828,NM_001290829,NM_198300
Lrrc8c	2.05113e-05	0.00010894	-1.12373	2.88866	9.47639	5.21216	12.4206	13.4069	4.85055	4.6915	4.16565	4.88557	2.28853	9.045	4.17054	11.2519	12.3431	3.34538	3.28094	2.85612	3.23893	NM_001033550
Amt	8.16999e-08	5.62819e-07	-1.12578	2.79905	9.90507	7.90569	9.15365	11.1292	5.3323	3.84022	4.27759	4.00264	2.00095	20.19	13.508	17.6974	21.8768	7.85147	5.73643	6.26859	5.67175	NM_001013814
Fas	3.6246e-06	2.1028e-05	-1.12702	1.99233	5.13115	5.24014	5.50713	5.86399	2.21739	1.94849	2.49459	3.3047	1.72452	9.79415	8.48691	10.2808	11.2037	2.99542	2.79187	3.50644	4.38243	NM_001146708,NM_007987
Steap3	1.0839e-07	7.3918e-07	-1.12704	2.93432	8.73595	8.31847	11.9788	12.8205	4.67236	4.4708	5.19707	4.82671	2.27104	8.56369	6.83181	11.1324	12.1059	3.30936	3.21258	3.65971	3.28955	NM_001085409,NM_133186
A330009N23Rik	9.97848e-05	0.000476691	-1.12831	1.56396	4.50112	5.20516	2.85624	3.58629	2.22399	2.1818	1.26329	1.70701	0.771469	8.94232	8.82503	5.43332	6.93981	3.19982	3.17872	1.76259	2.32477	NR_045326,NR_045327,NR_045328
Hmgcs1	8.71687e-16	1.18725e-14	-1.129	6.89569	186.923	156.624	138.394	171.667	82.2415	76.6215	70.7681	69.2053	6.11281	142.379	99.8278	99.9763	126.134	45.337	42.823	38.7866	36.6757	NM_001291439,NM_145942
Apba1	1.82882e-11	1.72772e-10	-1.13017	6.93136	217.769	137.055	145.519	169.796	90.5765	77.5674	74.3901	63.6133	5.99126	88.7126	46.7871	56.2449	66.7008	26.6724	23.1654	21.7868	18.0109	NM_177034
Lrfn1	9.47031e-09	7.14472e-08	-1.13197	3.17668	13.8346	10.1165	12.5015	13.1292	6.4014	4.59691	6.0366	5.59192	2.48334	15.0778	9.37865	13.3584	13.9564	5.15813	3.62546	4.8728	4.30001	NM_001141921,NM_030562
Slc6a8	2.15243e-12	2.19019e-11	-1.13215	5.00419	52.1754	44.3139	34.6918	45.0416	22.3785	18.2363	20.7003	19.0798	4.25397	35.5541	25.3079	22.4319	29.5971	11.0214	9.10692	10.1409	9.03193	NM_001142809,NM_001142810,NM_133987
Ap1s1	8.88209e-11	7.95707e-10	-1.13476	6.65066	150.05	178.62	99.5328	123.989	72.7714	53.2712	63.764	61.6625	5.94632	317.449	316.671	199.788	252.949	111.285	82.6173	96.9856	90.6767	NM_007457
Arf3	3.44905e-10	2.94714e-09	-1.13591	8.94753	883.337	660.811	518.373	651.89	350.13	295.817	314.599	274.635	8.10137	685.594	429.78	381.718	487.893	196.434	168.317	175.538	148.157	NM_007478
Phlpp1	5.86784e-13	6.26852e-12	-1.13601	5.79419	86.6125	56.0325	72.7563	89.6141	37.2733	35.0538	33.3492	33.1058	5.04901	38.335	20.7819	30.5524	38.2465	11.9246	11.3735	10.6095	10.1843	NM_133821
S100a11	0.0110288	0.034717	-1.13725	3.58485	5.8586	42.18	8.58739	9.29596	6.55979	7.07509	7.76362	8.56867	3.09907	31.3964	189.467	43.6481	48.0413	25.3966	27.7976	29.91	31.9114	NM_016740
Sh3bp4	3.93112e-07	2.53236e-06	-1.13808	3.00313	12.2823	7.36699	10.9458	13.4131	4.81095	4.64105	5.97263	4.57444	2.1936	9.03206	4.53669	7.63523	9.51154	2.55738	2.50083	3.15776	2.33686	NM_133816
Fads1	9.76398e-16	1.3225e-14	-1.1398	7.97896	367.572	324.28	324.286	372.085	179.213	149.371	155.64	145.777	7.18762	287.182	212.308	240.384	280.329	101.212	85.5537	87.4223	79.1645	NM_146094
Acta2	2.40246e-13	2.6452e-12	-1.14007	4.04694	23.7202	22.9685	22.5077	21.6782	9.75389	10.764	10.5381	10.1748	3.34692	24.916	20.2153	22.4264	21.9574	7.40522	8.28737	7.95405	7.42595	NM_007392
Crybb1	5.28022e-11	4.8133e-10	-1.14009	7.20218	151.947	239.605	244.846	173.87	88.148	78.7781	91.5804	109.148	6.77014	470.228	621.368	718.933	518.87	197.181	178.727	203.744	234.778	NM_023695
Rims1	0.000315896	0.00140085	-1.14209	6.56171	187.17	50.3586	121.026	161.426	86.9535	46.297	65.9388	36.4105	5.18628	252.793	55.9925	155.07	210.524	84.8572	45.9399	63.7853	34.1364	NM_001012623_1,NM_001012623,NM_001012624,NM_001012625,NM_053270,NM_183018
Dgcr6	7.31995e-09	5.57929e-08	-1.14795	4.56576	31.3845	46.5316	24.3185	28.2336	16.835	12.6179	14.5598	14.8585	3.89322	61.5494	76.6834	45.2716	53.5652	23.9973	18.3759	20.6534	20.4992	NM_001289813,NM_001289814,NM_010047,NR_110380
Gfod2	2.70212e-07	1.76913e-06	-1.14941	2.53299	8.658	9.49383	6.15429	7.52442	4.2962	2.98894	3.29414	3.76719	1.91349	11.4837	10.5563	7.74679	9.62064	4.11679	2.90214	3.14038	3.47361	NM_027469
1700020L24Rik	7.40511e-06	4.15152e-05	-1.14957	1.60591	3.41644	5.38007	4.28747	3.61715	1.92042	1.80976	1.71903	2.077	1.0545	9.90872	13.0721	11.7964	10.1212	4.02616	3.84181	3.57496	4.17966	NM_025492
Fgfrl1	2.60876e-14	3.10168e-13	-1.14977	4.74324	34.4761	37.8144	37.2618	38.0604	19.422	15.5122	14.9036	16.6833	4.06033	35.0634	32.3225	36.081	37.3948	14.3673	11.5749	10.9762	11.9027	NM_001164259,NM_054071
Ccdc106	5.95341e-07	3.7724e-06	-1.1507	2.98287	12.2238	14.72	8.38203	8.19724	5.28611	4.24379	4.93322	5.13784	2.36116	16.4718	16.6385	10.7157	10.7618	5.15504	4.19395	4.78516	4.80893	NM_001290429,NM_001290432,NM_146178
Rasd1	0.000291803	0.00130062	-1.15839	2.2872	5.74169	2.91041	8.03356	10.1848	2.75854	2.5097	3.62995	3.14493	1.65303	9.63301	4.0939	12.7897	16.4852	3.34154	3.0889	4.37556	3.6669	NM_009026
Gpr19	1.82636e-07	1.22029e-06	-1.16092	2.40791	7.00824	9.07406	6.33475	6.83309	3.1941	2.90696	3.0143	3.969	1.98878	11.455	12.5729	9.84548	10.6556	3.69403	3.43349	3.50475	4.40678	NM_001167694,NM_001167695,NM_001167696,NM_001167697,NM_001167699,NM_001167700,NM_008157,NR_072990,NR_074084
Cnn2	1.09843e-07	7.48667e-07	-1.16396	4.23695	17.9655	39.1577	22.5201	24.5732	10.7768	10.7198	12.8887	12.1256	3.59999	27.234	49.7449	32.3896	35.9252	11.8083	11.9144	14.0452	12.7731	NM_007725
Bcr	3.06411e-14	3.60794e-13	-1.16538	5.80058	97.4139	70.9274	63.7147	76.2627	39.0222	33.49	33.0374	31.9034	4.99564	40.26	24.5629	24.9833	30.3934	11.6574	10.1456	9.81643	9.16494	NM_001081412
Parp6	1.28824e-12	1.33362e-11	-1.16646	5.51324	77.1166	71.3121	46.8448	57.4115	30.8917	27.9157	27.5205	26.2358	4.71346	78.045	60.4473	45.1101	56.2081	22.6533	21.0796	20.1969	18.7317	NM_001205239,NM_029922,NR_038074,NR_038075
Fdft1	1.76172e-17	2.77031e-16	-1.16736	5.34398	54.1694	61.7693	52.2213	56.5844	26.8463	24.4223	23.7466	25.0417	4.64626	39.5833	37.8264	36.2055	39.871	14.1816	13.0818	12.4721	12.717	NM_010191
Myh11	9.96417e-09	7.50571e-08	-1.16769	4.02942	26.591	14.4471	24.1131	25.1534	8.75078	11.0036	11.1857	9.2582	3.21073	10.8589	4.95186	9.35088	9.91819	2.58421	3.29898	3.28418	2.63261	NM_001161775,NM_013607
1110001J03Rik	1.61903e-06	9.76016e-06	-1.16847	2.70376	7.43692	13.5446	7.16238	7.8454	3.82104	3.65105	3.81385	4.7258	2.24056	45.525	69.509	41.6065	46.3467	16.9009	16.3794	16.7879	20.1126	NM_025363
Utrn	4.74393e-09	3.6825e-08	-1.1689	6.19324	116.477	55.2139	115.762	117.632	46.4663	45.0737	47.909	40.7159	5.34752	25.4145	10.0946	23.9645	24.7507	7.32856	7.20996	7.51464	6.17477	NM_011682
Dmtn	4.25298e-05	0.000215929	-1.17019	4.30939	36.7949	25.1093	21.512	26.3139	20.3129	7.03094	7.91554	13.4963	3.75449	24.0234	13.7098	13.3724	16.6141	9.41943	3.44329	3.74338	6.02959	NM_001252662,NM_001252663,NM_001252664,NM_001252665,NM_001252666,NM_013514
Rtn1	1.31155e-18	2.27482e-17	-1.17173	7.17737	221.36	200.476	179.744	200.308	97.4399	82.2463	87.6626	88.5962	6.46917	259.743	174.606	177.852	217.973	65.8023	52.8845	51.6902	51.9335	NM_001007596,NM_001286448,NM_153457,NR_104446
Eml2	4.68998e-09	3.6441e-08	-1.17468	5.17397	64.0355	58.4182	31.0017	46.6094	25.0381	20.7082	23.5307	19.3405	4.27355	76.7012	58.651	35.2262	53.8449	21.6769	18.1854	20.263	16.096	NM_001162996,NM_028153
Pink1	9.54458e-15	1.17484e-13	-1.17783	7.88114	362.409	375.359	257.721	312.341	143.431	135.045	146.885	152.722	7.25477	413.835	359.172	279.215	343.927	118.391	113.047	120.58	121.212	NM_026880
Bcl2l2	2.84573e-14	3.3703e-13	-1.17796	6.00548	110.281	84.1501	71.7233	90.182	46.0637	37.0086	39.2099	35.1997	5.13749	86.0836	55.0427	53.1211	67.8829	25.9902	21.178	22.0015	19.0967	NM_007537
Slc27a1	3.00506e-18	5.04375e-17	-1.17814	6.20728	88.2168	94.0567	112.377	115.2	45.6215	43.0369	45.1106	47.3589	5.56556	85.2707	76.1863	103.059	107.38	31.8738	30.4939	31.3441	31.8161	NM_011977
Zwint	1.0059e-12	1.04979e-11	-1.17884	6.553	152.239	157.722	94.1439	116.841	63.7368	53.8072	57.5595	54.9942	5.78121	223.11	193.909	130.767	164.756	66.8003	56.8407	59.5348	54.9928	NM_001293683,NM_001293684,NM_025635
Fgd6	2.69916e-08	1.94846e-07	-1.17936	4.56978	39.0487	19.2815	33.8144	39.5603	17.5148	14.4844	13.2405	12.9077	3.69016	13.1144	5.42605	10.7752	12.811	4.25225	3.56643	3.19687	3.01305	NM_053072
Mtfp1	1.99754e-08	1.45922e-07	-1.18008	3.4223	15.27	20.4079	11.3129	12.4317	7.31212	6.08508	6.5563	6.26463	2.64723	29.549	33.0941	20.7692	23.2003	10.2251	8.63227	9.11667	8.42646	NM_026443
Ston2	1.17982e-09	9.67187e-09	-1.18089	5.02812	50.9023	27.3271	49.0414	53.7759	21.4942	19.3777	20.1726	18.8107	4.23348	13.897	6.25044	12.702	14.1564	4.24072	3.87769	3.95798	3.56896	NM_175367
Arhgef10l	3.80764e-18	6.32016e-17	-1.18101	5.45614	66.9972	63.8262	53.7956	59.0041	28.6281	24.9961	26.8968	26.9253	4.75089	41.2223	32.8302	31.4444	34.9824	12.6726	11.2859	11.8588	11.5356	NM_001112722,NM_001112723,NM_001290803,NM_172415
Ckb	2.26196e-12	2.29877e-11	-1.18101	9.71278	1041.14	1406.79	1112.15	1098.39	538.1	471.546	498.583	546.352	9.09369	1903.16	2154.93	1928.85	1936.14	711.023	631.91	655.217	694.181	NM_021273
Trp53i11	1.08154e-16	1.58659e-15	-1.18407	5.14427	53.1626	50.7853	44.3495	48.0785	23.3156	21.3514	19.9727	21.7791	4.44487	53.9545	43.1912	42.7051	47.0499	17.1043	15.8862	14.5698	15.3634	NM_001025246
2900097C17Rik	4.10027e-10	3.48166e-09	-1.18433	8.62071	698.759	598.909	397.845	491.223	289.515	226.529	241.488	204.681	7.67723	383.947	275.761	207.406	260.273	114.992	91.2496	95.3942	78.1698	NR_024329
Wsb2	3.58624e-13	3.89415e-12	-1.18577	7.47628	289.319	287.131	185.537	227.473	124.854	100.552	104.717	104.825	6.71184	324.612	269.959	197.506	246.104	101.261	82.7062	84.4619	81.7467	NM_021539
Kank3	1.65178e-15	2.19571e-14	-1.18764	4.61193	33.3135	30.8392	35.8181	35.8753	14.8486	13.5322	15.2314	16.0358	4.00322	34.1663	26.5058	34.8534	35.483	11.0055	10.1746	11.2266	11.4313	NM_030697
Kif1b	1.31725e-09	1.07515e-08	-1.1923	8.42582	637.425	341.743	415.872	518.574	253.232	203.071	210.585	170.507	7.41369	174.262	78.5023	108.383	136.873	51.1491	42.2581	42.1552	33.5306	NM_001290995,NM_008441,NM_207682
Gpr165	3.21723e-05	0.000165895	-1.19269	3.93169	23.7916	8.05961	29.67	23.3078	9.16654	8.9416	10.562	8.44254	3.07768	20.1236	5.70873	23.8091	19.0096	5.60328	5.54126	6.42116	4.95953	NM_001025381
Zfp771	3.68089e-10	3.13756e-09	-1.19647	4.24919	26.591	34.9599	20.8275	23.456	12.7434	10.4424	12.7208	10.2673	3.35998	58.4058	64.3477	43.3961	49.671	20.2298	16.8152	20.0811	15.6695	NM_177362
Tvp23a	1.18741e-08	8.87321e-08	-1.198	3.09439	15.0102	10.984	10.3049	11.2033	5.96584	5.74457	4.86925	4.11195	2.03982	12.2842	7.53088	8.00105	8.84156	3.52912	3.446	2.86098	2.33777	NM_001013778
Pbx1	6.29628e-17	9.42743e-16	-1.20086	5.8033	92.2308	70.7315	71.7793	76.4911	39.3125	32.7711	32.4937	30.8018	4.94494	36.0512	23.4827	26.8797	28.8709	11.2712	9.42205	9.42869	8.56848	NM_001291508,NM_001291509,NM_008783,NM_183355
Nlgn2	3.25173e-15	4.1861e-14	-1.20201	5.44408	73.1286	61.3985	46.9133	61.2324	27.3478	27.4554	26.4091	24.2597	4.60049	39.4967	27.7895	24.0389	31.8899	10.6756	10.8715	10.2526	9.10712	NM_198862
Dusp28	2.11344e-09	1.69499e-08	-1.20271	3.55179	17.946	20.9886	12.2837	14.1044	7.78727	7.32732	6.95608	6.29827	2.65495	32.5074	31.8618	21.1155	24.6368	10.1962	9.73213	9.06152	7.92776	NM_175118
B9d1	2.39487e-05	0.000126045	-1.20363	1.01498	2.6695	3.51908	2.17174	2.82706	1.31328	1.04676	1.15935	1.33702	0.419016	9.1875	10.1467	7.08406	9.37613	3.26007	2.62669	2.857	3.19822	NM_013717
Tef	2.0701e-15	2.71942e-14	-1.20424	7.38127	281.804	246.902	185.108	216.196	108.903	103.32	96.5855	94.802	6.56684	182.425	132.398	113.165	135.002	50.4167	49.0462	44.4803	42.1676	NM_017376,NM_153484
Fam131b	1.37215e-06	8.34185e-06	-1.20425	4.03534	31.3195	23.5212	16.1667	20.382	7.65528	13.3809	6.61227	12.0079	3.58591	20.6635	13.0393	10.1155	12.9902	3.66188	6.47156	3.14053	5.49412	NM_001085513
Ppp1r9b	1.2751e-11	1.22066e-10	-1.2043	9.65885	1409.45	1060.64	942.298	1097.25	568.187	458.399	480.777	449.716	8.81287	879.437	554.567	557.84	660.195	256.27	209.682	215.665	195.041	NM_172261
1110008P14Rik	8.35691e-07	5.20755e-06	-1.20485	4.10643	27.4809	32.4063	15.6751	20.4622	13.1526	7.86961	12.6409	7.98846	2.99792	112.984	111.649	61.1353	81.1355	39.0869	23.7207	37.3545	22.8104	NM_198001
Dbndd2	8.95805e-14	1.0237e-12	-1.20499	5.53425	70.6865	77.5877	49.4646	60.7509	32.1192	24.8196	26.9528	28.2287	4.81909	52.1131	48.4227	34.9129	43.23	17.2119	13.4472	14.3944	14.5173	NM_001048227,NM_001048228,NM_001048229,NM_026797
Agap3	2.00021e-14	2.40035e-13	-1.20703	6.85774	190.112	186.7	123.254	147.26	76.7904	63.8334	71.3278	68.44	6.09677	212.269	170.808	122.296	153.9	53.3796	43.1733	47.5406	43.919	NM_001256431,NM_139153
Fam213b	3.97376e-09	3.10837e-08	-1.20994	5.25386	54.5201	77.7906	36.7951	43.9367	26.8793	19.7245	22.5713	22.9143	4.51817	187.623	224.338	120.137	145.81	66.8575	49.7539	55.8468	54.8009	NM_025582
Dbp	3.09937e-11	2.88122e-10	-1.21104	4.3147	29.0787	34.946	20.4479	26.6225	12.1429	12.7818	10.7779	12.277	3.61789	46.8163	47.1497	31.2322	41.3343	14.1264	15.0812	12.4692	13.7358	NM_016974
Aak1	9.34402e-05	0.000448399	-1.21281	6.51645	161.112	102.599	117.871	129.971	30.5419	90.6393	25.6815	73.8302	6.20614	22.6014	12.0346	15.6726	17.5802	3.09322	9.32114	2.58862	7.2081	NM_001040106,NM_177762
Abhd17a	1.29394e-12	1.33896e-11	-1.21375	6.63474	146.874	182.999	104.604	120.909	68.198	52.5019	58.2711	60.4768	5.91831	269.386	281.269	182.031	213.844	90.4193	70.5939	76.8344	77.0933	NM_145421
Rab6b	2.31605e-12	2.35178e-11	-1.21589	8.04262	495.253	340.239	289.843	349.167	176.962	141.722	164.819	151.276	7.24104	282.644	162.715	156.943	192.157	73.0031	59.2948	67.6218	60.0082	NM_173781
Tubb2b	2.43096e-17	3.78131e-16	-1.2197	7.26477	208.955	249.05	179.731	222.893	104.462	85.2037	90.9327	88.9241	6.4745	293.721	293.366	239.705	302.127	106.144	87.8035	91.8918	86.8816	NM_023716
Tpm1	1.51874e-14	1.84339e-13	-1.22421	5.1849	61.262	56.3403	40.3483	45.7453	21.9232	21.7297	22.8271	20.7027	4.37175	101.802	79.0554	64.1374	73.6952	26.1862	26.2634	27.1195	23.3795	NM_001164248,NM_001164249,NM_001164250,NM_001164251,NM_001164252,NM_001164253,NM_001164254,NM_001164255,NM_001164256,NM_024427
Slc25a29	5.9296e-09	4.55797e-08	-1.22439	2.35151	7.15763	7.8847	6.93214	6.53063	3.09511	3.1655	2.63851	3.29629	1.72084	9.84132	9.08588	9.04384	8.66198	3.07669	3.18905	2.60447	3.14775	NM_181328
2810001G20Rik	6.80045e-05	0.000333481	-1.22484	1.29228	3.36448	5.06524	2.30864	2.90113	1.63665	1.10982	1.4152	1.67337	0.742758	10.0784	12.7271	6.56268	8.38544	3.53514	2.43897	3.04809	3.47513	NR_033780
Kcnip3	1.54384e-16	2.2309e-15	-1.23598	5.33128	56.0594	65.2255	48.9045	55.8128	26.5625	20.3424	24.9379	24.1083	4.59146	54.9217	53.5245	45.449	52.7712	18.7807	14.5821	17.4528	16.3716	NM_001111331,NM_001291005,NM_019789,NR_110989
Ankrd13b	6.13209e-13	6.53653e-12	-1.23694	4.89448	49.7851	45.5312	32.7503	38.9122	20.8145	15.7329	17.9179	16.3721	4.03317	40.3165	30.8986	25.1625	30.3848	12.1827	9.33961	10.4296	9.21612	NM_172945
Ptk2	2.09525e-16	2.99053e-15	-1.23769	4.52513	35.8986	32.3923	28.9295	32.0421	14.2415	13.8853	13.3605	13.3197	3.73549	22.7523	16.7009	17.1304	19.1644	6.38776	6.28467	6.01781	5.7713	NM_001130409,NM_007982
Bcas1	7.02856e-05	0.000343797	-1.23811	5.06433	41.3285	30.1606	29.1971	87.2006	30.2912	16.3257	14.9995	18.0287	4.17222	36.1359	22.0962	24.2183	73.5326	19.1396	10.4766	9.42967	10.9555	NR_040610
Plxnd1	9.0631e-14	1.03522e-12	-1.24007	5.17066	65.5813	42.3199	42.5885	51.8623	23.2694	20.21	22.0356	20.1477	4.33255	25.6518	13.8698	15.8052	19.5613	6.5785	5.79457	6.19593	5.47697	NM_026376
Ehd1	3.5805e-14	4.18771e-13	-1.24194	4.07393	21.1546	27.4321	21.5867	24.4312	10.2422	9.43345	10.1143	10.2084	3.35169	17.9615	19.5132	17.3855	20.001	6.28231	5.87046	6.17141	6.02043	NM_010119
Sipa1l1	2.96578e-12	2.98916e-11	-1.24197	7.69731	391.377	225.417	258.356	291.761	147.542	118.769	120.644	106.398	6.73332	141.011	68.0495	88.1345	101.4	38.4322	31.3307	31.203	26.6292	NM_001167983,NM_172579
Dlgap2	4.11894e-06	2.37461e-05	-1.24779	3.90215	29.3125	14.1113	18.0397	22.6103	13.344	7.01203	9.53063	5.50783	2.46148	17.5727	7.09518	10.2525	13.0621	5.77743	3.07739	4.10295	2.29209	NM_001145965,NM_172910
Bgn	1.10204e-09	9.06159e-09	-1.24874	2.75122	10.5026	8.22752	9.7946	9.28979	3.42508	3.85914	3.9098	4.7258	2.24056	11.8763	7.79554	10.5034	10.1271	2.7955	3.19844	3.1724	3.71407	NM_007542
Pcdhga11	1.14542e-10	1.0194e-09	-1.25176	3.43439	15.8026	11.3548	15.1773	18.4808	6.94915	6.41928	6.3804	5.78532	2.5324	9.05847	5.45153	8.25394	10.2154	2.87696	2.6961	2.62852	2.30395	NM_033594
Sncg	3.15231e-05	0.000162754	-1.25918	0.674947	2.18886	2.46965	1.7797	2.48139	0.673137	0.964784	1.03941	1.05111	0.0719173	8.07696	7.61951	6.21527	8.82458	1.78607	2.60371	2.751	2.67934	NM_011430
Arhgap32	2.7345e-13	2.99458e-12	-1.25946	5.64171	96.2967	59.0968	56.4527	69.7938	32.0994	29.7128	29.0636	26.7571	4.74185	25.9528	12.8853	14.114	18.1566	6.0954	5.56112	5.39994	4.99139	NM_001195632,NM_177379
Slc26a11	7.2699e-10	6.05726e-09	-1.2606	2.99704	9.97002	9.38189	12.8997	12.7156	4.3226	5.10138	4.19763	5.14625	2.36352	10.0046	7.88518	12.2783	12.3041	3.13443	3.75309	3.02532	3.58538	NM_178743
Slc15a2	1.41851e-08	1.04847e-07	-1.26093	5.28835	64.8603	46.2098	61.0638	48.3625	12.4464	27.9283	28.32	23.3179	4.54336	65.5297	50.8257	58.6581	56.2311	11.862	16.6091	17.9774	14.2275	NM_001145899,NM_021301
Slc25a42	4.36144e-12	4.32443e-11	-1.26094	3.38004	16.5431	12.7331	14.4741	14.9254	6.88976	5.80762	5.66081	6.12168	2.61393	14.0903	9.08755	11.6931	12.2539	4.23837	3.62561	3.46325	3.62177	NM_001007570
Gna11	1.39691e-16	2.03059e-15	-1.26109	5.9553	106.364	90.3907	71.966	81.4415	42.2295	34.2467	37.6987	31.9118	4.99602	88.0931	62.7334	56.55	65.0453	25.282	20.7909	22.4437	18.3695	NM_010301
Ppfia3	7.96198e-09	6.04413e-08	-1.26498	7.00152	231.571	176.311	135.818	180.086	108.659	56.0332	83.5689	52.9004	5.72521	128.572	82.0301	71.547	96.4184	43.6101	22.8077	33.3573	20.4132	NM_029741
Nat8l	8.58162e-15	1.06166e-13	-1.26805	6.79079	194.958	169.427	113.092	148.328	73.0024	63.0767	62.8526	60.9057	5.9285	80.6746	58.7484	44.401	59.1869	21.8367	19.134	18.6969	17.5175	NM_001001985
Scn1b	3.1404e-13	3.42221e-12	-1.27302	7.44565	278.069	304.824	178.779	224.677	119.198	87.644	104.157	97.1396	6.60199	495.888	455.52	302.489	386.36	153.652	114.581	133.533	120.408	NM_011322
Guk1	1.40902e-10	1.24808e-09	-1.27471	5.69694	79.0912	102.725	49.6139	62.1212	35.9204	27.4428	31.5582	26.3955	4.72222	194.924	211.989	116.034	147.699	63.973	49.6183	55.9557	45.1404	NM_001159410,NM_008193
[truncated: 1,331 more rows]

## Sheet: Table S1b. A list of differenti
Table S1b. A list of differentially expressed genes in isolated-microglia from rTg4510 mice.
[truncated: 2,633 more rows]

[truncated: 9 more sheets: Table S1c. A list of differenti, Table S1d. Changes in homeostat, Table S1e. Changes in DAM marke, Table S1f. Clinical and neuropa, Table S1g. A list of differenti, Table S1h. A list of differenti, Table S1i. Changes in the genes, Table S1j. A list of commonly u, Table S1k. A list of commonly d]
